# Supplementary material for: Induction of TFEB promotes Kupffer cell survival and reduces lipid accumulation in MASLD
Source: Hepatol Commun. 2025 Nov 24;9(12):e0853. doi: 10.1097/HC9.0000000000000853 (PMC12657046; doi:10.1097/HC9.0000000000000853)
Supplement: Supplementary file 2 [file hc9-9-e0853-s002.xlsx]

## Sheet: Wt_HFHS vs STD
	external_gene_name	logFC	AveExpr	P.Value	sample.gd_wt_kc_3	sample.gd_wt_kc_2	sample.gd_wt_kc_1	sample.std_wt_kc_3	sample.std_wt_kc_2	sample.std_wt_kc_1
2	Cracr2a	7.69183	-3.38171	6.95988e-05	1.36925	1.88264	-1.03993	-6.93391	-6.61255	-6.76673
5	Nxf2	6.56109	-5.04916	0.000215459	-1.17782	1.52086	-0.586565	-6.93391	-6.61255	-6.76673
8	Scd1	1.85462	7.81863	0.000311753	8.43021	8.92927	8.10602	6.3723	6.20663	7.11849
9	Hmgn3	6.7333	-3.90581	0.00034327	0.877225	-0.608867	-0.953773	-6.93391	-6.61255	-6.76673
10	Gm17102	6.50236	-4.76083	0.000389297	-0.0998139	0.776787	-1.85284	-6.93391	-6.61255	-6.76673
11	Smyd1	5.54838	-3.71365	0.000396235	0.428363	-0.0290845	1.59234	-5.34894	-4.29062	-5.18177
13	Phf24	6.04077	-3.7363	0.000665289	1.38018	1.06629	-0.375797	-6.93391	-6.61255	-3.06629
14	Gm9796	7.06356	-0.782209	0.000681846	2.27577	3.56536	1.26413	-1.80462	-4.29062	-6.76673
16	Cd82	1.10487	7.18173	0.000899841	7.17278	7.41368	6.82825	6.39013	5.67891	6.07542
17	Cd36	1.6932	9.04083	0.00098391	9.03323	10.4711	9.25315	8.44835	7.52772	7.55146
18	Pcdhb21	6.48188	-3.49625	0.00113725	2.61342	1.23135	-1.85284	-4.61198	-6.61255	-5.18177
19	Morn3	6.03114	-4.10803	0.00121696	0.175821	-1.31514	-1.70475	-6.93391	-6.61255	-6.76673
21	Tgtp2	1.04743	6.65158	0.0017841	7.1044	7.23561	7.17693	6.05354	5.97359	6.24607
22	Gm16015	6.26007	-4.23101	0.00185574	1.43362	-0.253208	-1.57044	-6.93391	-6.61255	-5.18177
23	Spon2	6.25724	-3.77596	0.00187048	1.24322	1.50661	-0.722448	-6.93391	-6.61255	-3.59681
28	Serpina3f	1.3794	6.20542	0.00241142	6.54571	7.46732	7.70604	6.15173	5.14275	5.78522
29	Suclg1	0.867847	6.1444	0.00245587	6.24677	6.49233	6.78486	5.7034	5.39553	5.6194
30	Cpt1c	6.45043	-2.5496	0.00250084	2.20991	0.0711429	-2.0179	-4.12655	-6.61255	-6.76673
34	Serpina3g	1.47416	6.93715	0.00303703	7.32707	8.26392	8.56458	6.90027	5.90782	6.42972
36	Ighv1-26	7.10281	-2.00559	0.00339452	-0.0998139	2.68328	0.0145176	-6.93391	-5.02759	-6.76673
37	Mzf1	3.60331	-0.809165	0.00345559	2.67684	1.55588	1.34284	-3.02702	-1.255	-0.933843
38	Gdf3	3.77479	2.65066	0.0034847	3.6646	3.19294	4.10825	-2.41034	0.805302	0.810696
40	Ifi44	1.17085	5.13629	0.00382675	6.17366	5.93828	5.50874	4.54436	5.10641	4.71355
43	Pcdhb19	5.33935	-4.28874	0.00404546	0.469882	-2.62446	-0.722448	-6.93391	-6.61255	-5.18177
44	Zbtb3	5.186	0.962078	0.00407379	2.24022	2.75736	2.67748	-6.93391	0.0739496	-1.63745
46	Gm28040	4.80384	-3.92289	0.00420077	0.643213	0.0118457	-2.41844	-6.93391	-4.29062	-4.4448
47	Ldlrad2	6.39027	-4.05647	0.00422784	-0.226726	0.87988	-2.20432	-6.93391	-6.61255	-6.76673
48	Bbs10	5.73965	-1.43302	0.00426336	-0.402883	2.14889	0.321406	-1.3192	-6.61255	-6.76673
49	Cacna1d	5.24641	-4.13952	0.00429881	-0.479845	0.33579	-2.97484	-6.93391	-4.29062	-6.76673
50	Gm15666	6.47988	-4.60735	0.0047737	0.781542	-0.705082	-1.70475	-6.93391	-6.61255	-6.76673
51	Smpd3	4.81471	-3.59297	0.00500179	-2.58221	-0.205511	-1.03993	-5.34894	-6.61255	-6.76673
52	Cxcl9	1.06971	7.24946	0.00504642	7.5535	8.45933	7.45543	6.87154	6.49614	6.77085
53	2610528J11Rik	5.06062	-4.93182	0.00542902	-2.96923	0.87988	-0.652907	-5.34894	-6.61255	-6.76673
55	Col17a1	4.89152	-4.59206	0.00548471	-0.941749	0.146595	-3.36186	-6.93391	-6.61255	-5.18177
59	Mpst	2.99889	1.01356	0.00606456	2.39911	2.38919	1.92354	-2.68598	0.871265	-0.426883
60	Abhd3	5.05835	0.780598	0.00611058	2.24022	3.2346	1.31708	-6.93391	-3.44263	0.599589
61	Gm43302	1.22511	4.40782	0.00625796	4.47944	5.04149	5.21237	3.69089	3.60298	3.5653
62	Adm	0.923228	5.07203	0.0062979	6.14991	6.28047	5.72336	5.45814	5.30445	4.85852
65	Emp1	7.9595	-1.03765	0.00664745	0.225148	1.74982	2.13983	-6.93391	-6.61255	-6.76673
66	Hsd17b6	4.57823	-2.78059	0.00669825	1.91905	2.08799	2.02781	-5.34894	-4.29062	0.471672
69	Gm16001	5.02046	-3.32147	0.00690089	-0.0998139	1.63005	-2.97484	-6.93391	-6.61255	-3.3073
70	Ttc8	3.58488	2.51219	0.00691807	3.52878	3.44723	3.91998	1.82432	-4.29062	1.59521
71	Serpina7	5.75846	-3.65024	0.00693742	1.81817	0.600167	0.19509	-6.93391	0.398676	-6.76673
73	Sdcbp2	5.19278	-4.5092	0.00710084	-2.14611	0.0118457	-2.41844	-6.93391	-6.61255	-6.76673
74	Lpcat3	0.902096	6.05214	0.00733636	6.29088	6.1265	6.39598	5.01774	5.04432	5.82128
77	Gm6277	5.50955	-4.09734	0.00774841	1.14411	0.678523	-2.53874	-6.93391	-6.61255	-3.59681
78	Rmnd5b	1.08502	4.66098	0.00787581	5.13163	5.27378	4.72846	3.75522	4.22744	4.00888
79	9430065F17Rik	5.75686	-4.8869	0.00788801	0.549499	-1.26538	-3.60287	-6.93391	-6.61255	-6.76673
80	Frmd6	5.35495	-1.85007	0.00802588	2.3829	2.53321	1.91212	-4.61198	-6.61255	0.452435
81	Zbtb21	1.1731	4.37132	0.00805219	5.04929	4.6321	4.6905	3.53675	2.91688	4.21269
83	Gm10384	5.58609	-3.12282	0.00822948	1.85781	-0.114603	-1.57044	-6.93391	-6.61255	-3.06629
84	Gpx8	4.99671	-0.253203	0.00826811	2.19142	2.06386	0.862515	-5.34894	-6.61255	0.616971
86	Myo5b	6.2202	-3.26148	0.008422	1.96333	-0.881239	-1.28094	-6.93391	-3.8052	-6.76673
88	Ccdc166	3.48818	2.1957	0.0088043	3.98228	3.7864	3.68673	2.21838	-2.52509	0.926754
90	Gbp4	1.17719	5.95473	0.00946005	6.37455	6.74935	7.05234	5.86922	4.47159	5.84867
97	Hoxb5os	6.02736	-3.95658	0.0102662	0.341558	-0.229162	-3.36186	-6.93391	-6.61255	-6.76673
101	Cd200r4	1.88038	3.90478	0.0104338	4.58477	3.18848	4.69134	2.07452	2.64719	2.21341
102	Glod4	0.95154	5.71936	0.0104775	6.16104	6.15761	6.13691	5.58892	5.04343	5.03376
103	Scn3a	5.72486	-4.52302	0.0105302	1.05143	0.986401	-5.47734	-6.93391	-5.02759	-6.76673
107	Mmp8	5.98831	-2.87842	0.0111905	1.25514	0.976096	-4.74037	-6.93391	-5.02759	-6.76673
108	Gm16326	5.91508	-3.79059	0.011394	-0.0998139	-1.0395	-2.0179	-6.93391	-6.61255	-6.76673
111	Glipr2	2.2754	3.21962	0.0118737	3.61689	4.55198	4.74224	2.1928	-0.546462	3.31675
112	Ifi47	0.72623	7.09598	0.0120117	7.32141	7.33245	7.77577	6.48487	6.92139	6.71393
113	5031434C07Rik	5.48035	-5.51598	0.0120762	0.428363	0.788612	-7.0623	-6.93391	-6.61255	-6.76673
116	Pard3	4.57227	-2.6054	0.0127395	2.57112	0.752841	-2.30741	-2.84644	-3.8052	-4.4448
118	Sncg	4.37	-3.2534	0.0129488	0.296115	1.41803	-1.33438	-2.84644	-6.61255	-3.3073
121	Kif19a	3.65349	0.237844	0.0132543	2.44667	1.74376	0.789451	-4.12655	-3.44263	0.764648
123	Rpusd1	1.60807	3.32979	0.0134316	4.36444	3.09396	4.0521	2.82265	1.45891	2.37537
126	Plp1	5.05761	-3.20441	0.0137132	0.661247	0.398869	-1.85284	-4.61198	-3.15312	-6.76673
128	Prkcq	1.31927	3.51489	0.0140202	3.75764	4.25445	4.56842	2.22344	2.35612	3.5152
129	Slc22a5	1.61293	3.84725	0.0140882	5.0739	5.38018	4.35608	3.46804	2.33873	3.96543
130	Tgtp1	1.33134	3.04092	0.0141462	3.34853	4.11231	3.33538	2.10775	1.90709	2.5974
131	P3h4	5.58482	-2.87068	0.0142235	2.82018	-0.00847425	-2.1081	-1.97971	-5.02759	-6.76673
133	Napsa	5.65911	-0.483864	0.014502	3.19606	1.82639	0.0772534	-6.93391	0.567358	-4.4448
134	Olr1	5.84075	-1.29696	0.0146079	1.583	2.23352	-3.89237	-6.93391	-6.61255	-3.59681
135	Gm13388	5.65605	-4.61374	0.0149487	1.02382	-3.68859	-1.93301	-6.93391	-6.61255	-6.76673
136	Unc13b	2.91505	2.34329	0.0150483	2.7376	2.77233	3.32033	0.827645	-3.44263	1.65533
140	Bcl2l14	5.07947	-0.658517	0.0155565	1.77741	1.90454	1.35977	1.49655	-6.61255	-4.4448
144	Ndc1	1.58063	2.87065	0.01621	2.86755	3.47494	3.77612	1.60913	1.71388	1.79932
145	Pcdhb13	4.29279	-5.04621	0.0164997	-0.0403129	-4.8261	-2.41844	-6.93391	-5.02759	-6.76673
148	Mterf1a	3.30876	0.860056	0.0169892	3.33455	2.30936	1.9006	0.142909	-3.8052	0.840597
150	Hepacam2	2.74068	-1.98695	0.0172756	0.937661	1.3558	-0.191933	-2.07593	-1.75457	-2.01185
152	Paip2b	1.58028	3.17473	0.0177332	4.27943	4.16429	3.28754	3.2247	0.979906	2.71507
153	Gbp2	0.794156	7.44566	0.0178016	6.84861	7.40746	7.89911	6.42625	6.30277	6.60899
155	Slc17a5	1.07201	4.86767	0.0179155	5.19025	5.43011	4.96733	3.88707	3.4495	4.75536
158	Eif3l	0.718646	6.73046	0.0180293	6.61269	6.95698	7.47825	6.0768	6.51915	6.07699
159	Ubd	1.9566	4.41211	0.018265	5.43263	5.92561	3.26076	2.07452	2.98177	3.89237
161	Gm5834	4.58561	-3.03384	0.0183902	-0.32982	1.09515	-1.38987	-6.93391	-5.02759	-3.06629
162	S100pbp	1.2642	2.9634	0.0186434	4.26917	3.37652	3.85433	2.56793	2.99663	2.40069
164	Tmem209	0.868949	4.59661	0.0190199	4.88252	5.02846	5.3902	3.9857	3.86217	4.53762
165	Fut10	4.29992	0.729603	0.0191272	2.99033	3.51642	1.9006	-1.57635	-6.61255	2.20193
169	Mrvi1	4.56246	-2.03941	0.0195478	2.12149	3.43223	0.338581	-5.34894	-5.02759	1.21626
170	H2-Q7	0.863025	6.60284	0.0196917	7.35434	7.55138	6.21455	6.63155	5.7725	6.36721
171	H2-Q7	0.863025	6.60284	0.0196917	7.35434	7.55138	6.21455	6.63155	5.7725	6.36721
173	Odf2l	1.41507	2.35434	0.0198902	3.61458	3.18401	2.91355	2.05194	1.18835	2.19616
175	Enc1	1.10778	4.39148	0.0200733	5.09562	5.11142	4.83214	4.46644	2.91297	4.17798
176	Gps1	0.764362	6.10322	0.0201085	6.36461	6.46196	6.58099	5.59039	5.24737	6.03194
177	Gm8818	3.74491	-3.3465	0.0201637	-2.02581	0.164857	-0.586565	-4.61198	-6.61255	-3.59681
179	Mthfd2l	4.89557	-2.70858	0.0202695	0.922787	-1.12566	-3.36186	-5.34894	-6.61255	-5.18177
181	Drc3	4.57405	-4.36303	0.0202986	-1.38427	1.463	-5.47734	-4.61198	-6.61255	-6.76673
184	Rtp3	4.1554	-3.66033	0.0204313	-1.62528	1.44816	-2.66998	-6.93391	-6.61255	-2.85984
185	Zfp35	1.63748	3.10048	0.0204978	3.47881	4.55371	4.06505	1.47972	2.13228	3.0959
186	Zc3hc1	1.05489	4.87988	0.0205431	5.22553	4.99185	5.57591	4.18049	3.27467	4.77194
187	Tmem18	2.75686	2.51513	0.0205591	3.24472	4.19683	3.10637	-0.247406	-2.22023	3.42186
188	Sepsecs	1.46508	2.83036	0.0207167	4.15767	4.49628	3.54596	2.12949	2.55487	3.08032
189	Mcm3ap	1.3768	3.58282	0.0209672	3.78463	4.30267	4.00042	2.56793	2.02769	3.05504
192	Hmgb3	4.42788	-2.23841	0.0215029	-0.0403129	2.30525	0.617182	1.40148	-3.8052	-6.76673
193	Tcrg-C4	5.4851	-5.01406	0.021535	1.11823	-0.253208	-7.0623	-6.93391	-6.61255	-6.76673
194	Megf9	3.13398	1.31242	0.021599	2.16638	2.64801	1.96284	-2.07593	-2.36462	0.98146
198	Gm9670	4.46068	-5.46169	0.021851	-0.0998139	-1.93857	-7.0623	-6.93391	-6.61255	-6.76673
199	Pigo	1.62257	3.00967	0.0218513	4.36993	3.1996	2.95312	0.96696	2.78619	2.26944
202	Cabcoco1	4.80961	-5.74193	0.022015	1.00981	-2.50417	-7.0623	-6.93391	-6.61255	-6.76673
203	Tmem79	4.5004	-3.17391	0.022112	-1.11508	0.823518	-5.47734	-6.93391	-6.61255	-5.18177
204	Pcdhb22	5.09769	-1.49879	0.022115	1.03769	2.02939	0.28643	-6.93391	-6.61255	-0.0802325
212	Pars2	3.21147	2.20789	0.0228694	3.29756	2.77233	2.63987	1.6918	1.34745	-2.67927
213	Gm12250	0.754709	5.49621	0.0229376	6.12048	5.28007	6.16667	5.21933	4.80688	5.26772
214	Ap1m1	0.87815	6.2162	0.0231663	6.79602	6.75595	6.77523	6.5115	5.43628	5.78762
215	Irgm1	0.761217	7.14809	0.0234552	7.17435	7.61731	7.71983	6.58044	6.82897	6.62813
217	Ermp1	0.953457	4.36685	0.023799	4.9565	4.56751	3.97181	3.83179	3.541	3.54274
218	Igkv4-59	5.70525	-4.54703	0.0242227	1.62035	-7.14803	1.42554	-6.93391	-6.61255	-6.76673
220	Gm13963	4.67081	-2.821	0.024376	-2.58221	-3.68859	0.776906	-6.93391	-6.61255	-6.76673
223	Msh3	1.53237	2.81478	0.0247184	3.90681	3.16826	3.79335	0.879875	2.15894	2.97305
225	Hif1an	1.24595	3.91731	0.0248136	5.17229	4.5459	4.31654	3.69089	3.0757	3.66476
226	Ubr7	0.860789	4.55857	0.0248494	5.05271	5.08109	4.75509	4.16083	3.76574	4.33064
228	Orc5	1.03153	4.27664	0.0249747	4.68843	5.01782	4.48122	3.30569	3.16059	4.34896
229	Igfbp5	4.58774	-0.984042	0.0251254	1.36925	4.04858	-0.0510707	2.49445	-4.29062	-5.18177
230	Elmo3	2.56575	0.737758	0.0251616	0.781542	2.82208	0.712489	-0.705088	-2.22023	-0.744365
231	Pcbp3	4.28898	-2.37625	0.0251673	1.81817	2.43129	1.38479	1.47972	-6.61255	-2.12288
232	Gm26724	4.57307	-3.31638	0.02519	-0.365889	0.31958	-2.81437	-5.34894	-6.61255	-4.4448
233	Ebf3	4.99604	-5.25292	0.025345	1.59243	-1.12566	-7.0623	-5.34894	-6.61255	-6.76673
235	Gm8221	4.27258	-2.88948	0.0254739	1.70971	1.66896	1.07213	-3.76398	-6.61255	0.599589
236	Ccdc68	5.029	-3.89821	0.025756	-0.561145	0.0118457	-1.22941	-6.93391	-2.52509	-6.76673
241	Xrcc2	4.08566	0.203886	0.0263103	2.93951	2.24214	1.59234	0.285262	-5.02759	-0.835996
244	Abcd4	0.771812	5.13281	0.0264441	5.90469	4.99057	5.49541	4.79359	4.76303	4.72161
246	Efcab7	3.91802	-0.0939843	0.0265777	2.22211	2.78419	1.94052	1.06045	-4.29062	-1.55728
249	H2-T24	0.849253	5.80508	0.0270324	6.30672	6.82253	5.93365	5.30778	5.3156	5.80099
251	Slc30a4	5.29102	-1.35212	0.0272144	2.48768	3.78049	-0.652907	1.39252	-6.61255	-3.95938
255	Ly75	4.9625	-3.111	0.027667	-1.54039	-3.44759	-0.320831	-6.93391	-6.61255	-6.76673
257	Rars2	1.09528	4.53753	0.0276992	4.60587	4.07899	5.26048	3.48921	3.7461	3.37665
259	F3	5.02751	-0.832903	0.0277213	1.05143	0.986401	2.82492	-6.93391	-6.61255	0.840597
260	Sult6b1	4.60694	-1.52611	0.0277382	2.0952	0.182891	-0.996209	0.773453	-6.61255	-5.18177
261	Trim12a	0.636448	5.18876	0.027784	5.66321	5.33453	5.3938	4.83634	4.82572	4.89993
262	Rnf123	1.18097	3.92739	0.0277982	4.64831	3.95198	4.68799	2.67896	2.66124	4.05902
263	Fam107b	0.984501	4.85813	0.0284332	5.76104	5.5767	5.73678	5.43487	4.10084	4.59576
264	Inpp5b	0.991514	5.42322	0.0289203	5.99766	6.94481	5.63619	5.86274	4.36401	5.27458
265	Gm26546	4.8819	-4.94039	0.0289405	0.51024	-2.75571	-5.47734	-6.93391	-6.61255	-6.76673
266	Snai1	4.7245	0.298562	0.0289491	3.6238	3.13853	1.24604	3.61588	-6.61255	-2.37442
269	Ccdc61	1.85389	2.38552	0.0291419	3.45316	2.74528	3.3692	0.688145	3.27467	0.581995
270	Tldc1	2.22443	2.33398	0.0294505	3.37609	3.45838	3.67833	2.16676	2.2235	-0.0252661
272	Ppp1r1b	5.25881	-3.28829	0.0294877	2.08187	-0.159341	-7.0623	-6.93391	-6.61255	-5.18177
273	Gm15982	4.72518	-5.69843	0.029645	1.13123	-7.14803	-2.0179	-6.93391	-6.61255	-6.76673
274	BC002059	1.97684	2.03779	0.0297437	2.67241	1.4556	2.90204	1.16938	0.329964	-0.196877
278	Gm16552	3.70072	-4.19522	0.0299096	0.016831	-1.26538	-2.66998	-4.61198	-1.85766	-6.76673
279	Kynu	3.89123	-0.994599	0.0301328	3.03596	3.63579	0.0357341	-5.34894	-0.681814	0.748967
282	Gbp7	0.711311	7.36933	0.030641	7.56343	7.88148	8.11477	6.87737	6.89289	7.33352
285	Mkrn2os	4.25569	-3.57174	0.0307162	-0.997244	2.10227	-3.36186	-3.23347	-3.8052	-6.76673
288	Abi3bp	4.82653	-1.09698	0.0309573	-2.42174	3.21501	0.617182	0.0773207	-6.61255	-6.76673
290	Thbs3	2.85295	-3.25543	0.031522	-0.0697567	0.846328	-0.687259	-4.61198	-2.91211	-1.48133
291	Nr5a1os	4.38045	-5.61079	0.0316768	0.150509	-7.14803	-1.57044	-6.93391	-6.61255	-6.76673
293	Elk1	1.1879	3.31598	0.0317485	3.99122	4.44863	3.78711	2.38577	3.32556	3.0031
295	Tmem127	0.635916	6.39608	0.0319259	6.80923	6.67942	6.76196	6.09624	5.84457	6.33015
298	Serpina4-ps1	4.58573	-4.9185	0.032128	-0.69239	0.986401	-7.0623	-5.34894	-6.61255	-6.76673
299	Plin2	0.709437	9.366	0.0322523	8.9072	9.05347	9.92262	8.27215	8.41064	8.66708
301	Kcnj8	3.60586	1.74082	0.0323692	3.10347	4.9477	2.55425	-5.34894	2.51415	2.00476
304	Fbxo6	0.80039	5.54671	0.0325576	6.07074	5.4738	6.05843	4.97561	4.8226	5.34277
305	Abcg1	0.539917	10.4617	0.0327639	10.575	10.1702	10.8602	9.85852	9.91836	10.1219
306	Asb4	1.27204	2.26379	0.0327776	3.85291	4.67654	3.58965	3.16017	2.67977	2.55745
308	Gpd2	0.676645	5.5109	0.0328023	5.45024	5.61124	5.77474	4.97786	4.96629	4.80739
310	Gm6610	4.64403	-1.87587	0.032847	0.643213	-0.35361	-0.375797	-6.93391	-6.61255	-1.55728
311	Caln1	4.90716	-3.48893	0.0329518	1.41248	0.678523	-0.872473	-6.93391	-6.61255	-0.933843
312	Manea	1.2015	3.75246	0.0329594	4.25737	4.2373	4.22368	3.72162	2.7026	2.75487
314	Ms4a1	3.88829	0.593905	0.0331856	-0.479845	1.88815	1.91212	1.43678	-4.29062	-5.18177
315	Ccsap	3.15719	-0.882886	0.0332924	-0.60358	1.23135	-0.462385	-4.12655	-1.56816	-3.59681
317	C920006O11Rik	1.96856	0.367192	0.0334739	1.73547	2.16259	2.12505	-0.458173	0.464265	0.0276828
320	Ripor2	4.77119	-0.625009	0.0339873	0.696653	2.82495	1.22772	1.56195	-2.91211	-6.76673
321	Cnpy1	4.13534	-3.40137	0.0341836	3.38967	-1.42011	-0.320831	-6.93391	-1.4031	-1.90875
322	Ighv1-72	4.60004	-3.63184	0.0342427	1.31332	-3.44759	-2.20432	-6.93391	-2.52509	-6.76673
324	Mccc1	1.25094	3.97399	0.0344717	4.37404	4.64028	5.0255	2.48605	2.69351	4.45062
327	Ice2	1.27496	2.75979	0.0349204	3.3119	3.78788	4.07149	3.16281	1.68666	2.25841
328	Ung	3.94481	0.245565	0.0349265	3.37336	2.27193	2.05924	-6.93391	-0.30877	1.99149
329	Gm12783	4.07888	-5.90329	0.0349999	0.016831	-3.44759	-7.0623	-6.93391	-6.61255	-6.76673
331	Usp3	0.656926	5.50195	0.0352347	5.75581	5.93927	5.81633	5.26791	4.83814	5.31442
332	Yju2	1.12615	3.81045	0.035256	4.5121	4.53453	3.73779	2.49026	3.81056	3.3247
333	Iqck	4.46285	-3.45275	0.0352735	0.624951	1.33981	0.545032	-6.93391	-6.61255	0.634146
335	Pitrm1	0.990846	4.67776	0.0354421	4.97554	4.99057	5.38608	4.84458	3.08268	4.18819
336	Zfp174	4.8735	-1.03942	0.0356014	2.41514	1.3073	-0.348052	0.688145	-2.91211	-6.76673
338	Igtp	0.751744	6.33187	0.0357534	6.61067	6.70128	6.84675	5.37244	6.33454	6.07503
341	A930004D18Rik	4.04944	-1.43057	0.0361654	1.16953	2.95132	-0.0510707	2.39925	-6.61255	-3.3073
342	Gm10101	3.92338	-3.67323	0.0361943	-3.49974	0.444431	-0.912551	-5.34894	-4.29062	-6.76673
343	Pogz	1.18199	3.92661	0.0362491	5.12515	4.38968	3.82111	3.41814	2.44002	3.9518
345	Rab38	4.88196	-0.726886	0.036283	-0.260279	1.48497	-1.33438	-5.34894	-5.02759	-4.4448
346	Gpat3	3.16174	0.865142	0.0363685	1.84997	2.53672	2.22079	-3.23347	-1.32715	0.780161
347	Pcdhb18	3.98063	-4.54634	0.0365248	0.0985148	0.503026	-5.47734	-4.61198	-6.61255	-4.4448
348	Sars2	1.09977	3.53974	0.0365365	4.87385	4.10995	3.35239	2.80587	3.40007	3.22903
350	Pop7	0.724866	4.47102	0.0367607	4.95375	4.43928	4.76306	3.74469	4.16799	4.12581
351	Hist1h2bn	3.63539	-3.66393	0.0368448	0.922787	-1.42011	-3.60287	-6.93391	-4.29062	-3.06629
354	Tmco4	1.49994	3.55297	0.0371831	4.28234	3.63251	3.95381	3.25962	1.09481	2.80881
356	Snapc5	0.794926	5.6232	0.0374559	6.09624	5.7306	5.82168	5.29641	5.21281	4.94622
357	Itga8	1.7426	2.75472	0.0375885	3.29178	5.39331	3.22657	2.74029	1.94587	1.98481
359	Zfp759	3.80125	-0.690497	0.0378975	2.80404	2.03933	-1.13156	2.19795	-3.44263	-4.4448
360	Rsad2	0.604494	6.47827	0.037901	6.52185	7.03786	7.10786	6.11679	6.53608	6.05365
364	Anxa9	3.27712	0.0881884	0.0389178	1.76078	0.752841	1.61366	-4.12655	-2.22023	-0.108522
365	AI427809	4.24061	1.64001	0.0390192	4.13849	2.16712	4.36449	1.76306	-6.61255	1.58641
367	Zfp112	3.54846	-1.40777	0.0391989	2.25217	2.5472	1.58516	1.44547	-5.02759	-0.835996
368	Nepro	2.22543	1.56872	0.0393437	1.99922	0.944732	2.64679	-1.88951	0.232939	0.221952
369	Med4	0.761757	4.83512	0.0394183	5.05612	5.79504	4.80845	4.5054	4.55298	4.36705
370	Sugct	4.48652	-1.44516	0.0395805	1.16953	2.02939	0.421518	-6.93391	-2.52509	-1.21214
373	Cep120	0.866557	4.74113	0.0400782	5.04071	5.42112	4.82759	4.78677	3.54353	4.2838
374	Kif3c	3.14228	0.719237	0.0400833	3.01858	2.89226	2.60481	-3.02702	-1.85766	2.71103
375	Enpp4	0.711464	6.38352	0.040413	6.53658	6.78723	6.59848	6.4703	5.98341	5.48149
376	Acad10	3.29422	1.10735	0.0406065	2.0273	2.23352	1.76107	-1.00317	-5.02759	1.08502
383	Tcaf2	4.78798	-1.83076	0.0417324	2.85976	3.24536	0.250585	3.33872	-6.61255	-3.59681
384	Vkorc1l1	1.29863	2.83359	0.04177	3.77638	3.11289	3.03705	1.74205	2.49858	2.04384
385	Slc39a9	0.694619	5.23127	0.0418032	5.67601	5.51175	5.43131	4.63357	4.79737	5.08852
386	Dtx2	1.0766	3.77752	0.0418296	3.94043	4.73041	3.80421	3.57488	3.12046	2.69475
389	Parp8	0.852846	4.17903	0.0421311	3.89162	4.50258	4.2925	2.97148	3.33436	3.60504
390	Crym	3.85031	-5.81594	0.0421416	-2.96923	0.586684	-7.0623	-6.93391	-6.61255	-6.76673
391	C030013C21Rik	5.23252	-4.5419	0.0422238	1.15688	-2.50417	-5.47734	-6.93391	-6.61255	-6.76673
392	Kifc1	2.76359	-0.705936	0.0422569	0.748183	0.811976	0.943327	-2.68598	-4.29062	0.15213
393	Gm14379	4.09353	-3.4537	0.0423057	1.32468	0.367674	-3.89237	-6.93391	-2.91211	-3.59681
394	Gm11567	4.42908	-5.2326	0.0425198	1.00981	-0.0927432	-7.0623	-3.23347	-6.61255	-6.76673
395	Efr3a	0.679593	6.05613	0.0425871	6.45687	6.19113	6.32127	5.74623	5.10641	5.97999
401	Sema4a	1.41388	3.26007	0.0431435	4.53673	3.95723	3.65452	1.0261	3.25935	3.60722
404	Taco1	1.66123	2.43159	0.0433026	2.7376	2.96441	2.78789	-0.744082	1.82624	2.10671
407	D2hgdh	0.882686	3.80585	0.0436527	4.08104	4.44209	4.36763	2.91628	3.00032	3.97558
408	Tcf12	0.983167	4.66501	0.043707	5.84677	5.01342	3.96353	3.94184	4.20203	4.23678
412	Zfp763	4.1802	-0.5817	0.0446859	0.84603	2.19405	1.85954	2.74381	-6.61255	-3.59681
413	Gpr3	3.6429	-3.6605	0.0447256	-1.2434	-0.07121	-3.60287	-6.93391	-4.29062	-4.4448
417	Vps72	0.673157	5.33747	0.0450714	5.68871	6.00568	5.51395	5.0141	4.69522	5.34864
418	Agk	1.43938	3.94746	0.0453194	4.46411	4.95034	4.76306	1.94568	3.29884	4.18236
421	Naprt	0.952171	3.95622	0.0454642	4.3795	5.25632	3.70506	3.10912	3.59812	3.80217
422	D230025D16Rik	1.30742	3.79873	0.0455127	4.95009	4.33428	3.96492	4.15687	1.53211	3.54955
423	5430403G16Rik	2.64989	0.943245	0.0455229	2.28743	1.59007	1.70919	-1.44205	2.07745	-2.12288
424	Gm4925	3.52757	-2.53281	0.0456473	0.469882	1.20512	-2.97484	-4.61198	-1.65835	-4.4448
425	Plxdc2	1.40089	3.51249	0.0456601	3.73441	3.50572	3.97456	1.2901	2.80741	2.77049
426	Pnpo	0.762631	5.1199	0.0457304	5.05783	5.4367	5.35001	4.18439	4.40634	4.75044
427	Prmt7	1.31274	3.73774	0.045845	3.77638	3.81992	5.1995	2.2082	1.97616	3.85257
428	Acot1	2.13346	3.06318	0.0458554	3.97689	1.75586	3.75389	-0.0635418	1.16224	1.81447
432	Nphp4	5.31318	-3.08784	0.0459635	0.643213	-5.56306	-0.404086	-6.93391	-6.61255	-6.76673
433	Gtpbp8	0.792737	4.32121	0.0459864	4.49083	4.21337	4.68966	3.28405	3.992	3.72612
434	Pmpca	0.991446	5.30099	0.0461232	5.24882	5.60582	6.27491	4.61636	3.80425	5.14428
436	Timm21	0.855853	3.77916	0.0463548	4.22287	4.35132	4.10825	3.16281	3.8335	3.24868
437	Acaa2	0.627347	6.58965	0.0463706	6.64109	7.6384	6.9579	6.23273	6.26262	6.5604
440	Slc4a1	2.86824	-2.70204	0.0465228	2.19761	-1.12566	0.658801	-0.956627	-3.8052	-1.72234
442	Mettl27	2.20353	-0.894527	0.0466629	2.45186	2.95395	1.79879	-1.37932	1.20123	0.764648
443	Klhl15	1.80222	2.39082	0.0466735	3.52386	3.96246	3.34603	2.97749	0.903149	1.5597
446	Mob4	0.559336	5.7321	0.0468584	6.21164	5.98528	5.67558	5.57661	5.63033	5.25181
447	Gm15903	3.99494	-4.95889	0.0468906	0.319015	-1.93857	-7.0623	-4.61198	-6.61255	-6.76673
448	Ddx28	1.58527	3.156	0.0471794	3.63068	3.47128	4.22253	1.41924	1.34745	3.18601
449	Mfn2	0.660733	5.10508	0.0472434	5.38324	5.44513	5.5448	4.93838	4.94826	4.56138
450	Slc6a20b	4.15461	-4.37292	0.0472882	2.30475	-4.8261	-3.60287	-6.93391	-4.29062	-5.18177
451	Hist1h1c	0.734904	5.585	0.0473319	5.54313	5.20925	5.96647	4.95446	4.53274	4.89014
453	Nadsyn1	1.95059	2.67573	0.0473609	4.04372	3.8098	3.86177	2.50281	1.09481	2.14316
455	Adamts5	4.35917	-3.25966	0.0474689	2.39373	-2.19383	-1.17965	-4.61198	-0.30877	-6.76673
456	Gm12258	4.65279	-2.63551	0.0475211	1.29033	2.9059	-2.1081	-6.93391	-6.61255	0.452435
457	Fut2	3.56376	-1.55228	0.0476627	2.20377	-2.39314	-1.50771	-2.84644	-3.44263	-4.4448
458	Igkj1	3.86209	-0.561017	0.0477783	0.764959	1.93678	0.776906	0.0547782	0.442732	-6.76673
460	Gm16141	5.4979	-4.8058	0.0478366	2.361	-2.10363	-7.0623	-6.93391	-6.61255	-6.76673
465	Ly6g6d	2.64577	-0.283082	0.048426	1.70971	1.56965	1.22772	-1.6485	-3.15312	0.651119
466	Nr1h5	5.65139	-4.61832	0.0485312	0.748183	0.890893	-7.0623	-6.93391	-6.61255	-6.76673
467	Pex11g	1.46498	2.90051	0.048628	2.80809	4.15633	2.50185	1.75609	1.56237	1.7529
468	Snrpa	0.601634	5.7487	0.0486999	5.87215	6.17094	5.95364	4.96356	5.90142	5.32899
469	Foxa3	4.0651	-0.431699	0.0487191	2.32185	2.60853	-0.687259	-1.44205	0.663573	-5.18177
472	Parp9	0.607617	6.11672	0.0489299	6.29268	6.03669	6.82768	6.10072	5.42671	5.69551
473	Snrnp40	1.34097	4.37588	0.0489557	5.1397	5.25152	4.87618	3.62929	2.00583	4.9869
474	Oas3	0.781494	5.85206	0.0489913	6.25496	5.29621	6.59088	4.77216	5.94036	5.182
476	Ptprr	3.45299	-2.89857	0.0490705	1.29033	0.834968	-0.348052	-5.34894	1.18835	-3.59681
477	Ankrd46	0.763904	5.42003	0.0490737	5.9174	6.78336	5.52337	5.361	5.09265	5.42833
478	Nrbp2	3.64225	-3.60062	0.0493205	-1.2434	-2.9001	-0.953773	-6.93391	-1.56816	-6.76673
480	Dync2li1	4.6774	-2.03258	0.0495283	1.2787	0.398869	0.712489	-6.93391	-6.61255	0.199051
481	Katnal2	4.5489	-4.38317	0.0496806	0.249194	-2.19383	-7.0623	-6.93391	-6.61255	-6.76673
482	Mtg2	0.645102	4.17957	0.0498699	4.73707	4.50347	4.36239	4.00494	3.89623	3.88162
1	Hspa1a	-2.572	8.57279	8.08017e-06	7.25931	7.5977	7.14357	9.2941	9.69602	10.4491
3	Jun	-1.61353	7.9875	8.14388e-05	6.873	7.47225	7.99167	9.09268	8.56483	9.0689
4	Hspa1b	-2.56448	5.67952	0.000137812	5.04071	4.66295	3.43456	6.58192	7.14098	7.37434
6	Klf4	-1.77764	6.46622	0.000230491	5.00849	5.80853	6.59513	7.49909	7.11675	7.57179
7	Per1	-1.72595	4.31083	0.000265225	3.82718	3.26454	4.23519	5.38661	5.40808	5.58448
12	Id1	-1.91769	7.02481	0.000510292	5.09645	6.60237	6.42089	7.30024	8.16794	7.86188
15	Klf2	-1.57317	6.51357	0.000878965	5.84184	4.85795	6.84394	7.32532	7.44044	7.34253
20	Hsp90aa1	-1.31017	8.07442	0.00147418	7.51714	7.0583	7.2573	8.38996	8.81538	8.66812
24	Emilin2	-1.65875	4.73502	0.00199738	4.21068	3.43788	5.33938	5.5577	6.15873	5.99128
25	Fgd1	-4.75975	-3.96988	0.00204781	-5.08471	-2.50417	-2.97484	0.414822	1.84278	0.700872
26	Rhob	-1.06068	7.13533	0.00208088	6.50135	6.3497	6.496	7.54341	7.6797	7.38595
27	Gadd45g	-1.08834	8.2945	0.00221757	7.69289	7.91111	8.37997	8.54736	9.16689	9.20618
31	Mfsd13b	-6.28309	-4.06122	0.00266019	-6.66967	-7.14803	-7.0623	1.04909	0.50639	-2.51881
32	Dusp1	-1.77354	8.18801	0.00286667	6.04135	6.87443	8.66469	8.76553	8.74235	8.60147
33	2310044K18Rik	-6.39238	-4.45335	0.0030074	-6.66967	-7.14803	-7.0623	-0.0150433	0.0456606	-1.21214
35	4933433G15Rik	-4.36062	0.4171	0.0030533	-2.96923	-2.62446	1.07213	2.05194	3.14067	2.33918
39	Neat1	-0.92391	6.33185	0.00361199	6.41331	5.68031	5.68275	7.03701	6.86837	6.92403
41	Gm13689	-5.40734	-4.83892	0.00390777	-6.66967	-3.44759	-7.0623	-1.10102	1.45891	-1.21214
42	Cd209f	-2.74576	3.22547	0.00398505	3.96423	-0.0927432	3.74747	5.2332	5.63508	5.20661
45	D430019H16Rik	-5.70579	-4.59858	0.0041032	-5.08471	-7.14803	-7.0623	0.93028	-2.91211	0.244494
54	Gm26980	-5.08615	-1.17125	0.00544039	-6.66967	-0.0927432	0.453402	1.85073	2.26089	2.02443
56	Jund	-1.35933	5.31881	0.00553105	4.78	4.24053	4.85843	5.95807	6.18774	5.8796
57	Asb10	-7.49842	-2.47859	0.00566425	-6.66967	-0.998278	-7.0623	1.74909	2.51415	2.7351
58	Gm16337	-5.67037	-2.79122	0.0058544	-6.66967	-3.9781	-7.0623	0.612988	-2.52509	0.490655
63	Akr1c19	-7.53588	-2.62664	0.00635179	-6.66967	-5.56306	-5.47734	1.84417	1.4373	1.21626
64	Il12rb2	-5.08876	-2.68255	0.00658242	-6.66967	-1.65617	-2.41844	1.82432	-0.0733921	0.840597
67	Ier5	-1.18424	5.1307	0.00676654	4.67407	4.20457	4.61938	5.80313	6.04989	5.38777
68	Bicdl2	-5.62817	-3.49125	0.00689692	-5.08471	-4.8261	-7.0623	0.954837	1.4373	-1.27488
72	Gm26888	-5.85494	-3.46862	0.0070687	-6.66967	-7.14803	-7.0623	1.44547	-1.4031	-2.51881
75	Lca5l	-5.83709	-4.8508	0.00738672	-6.66967	-7.14803	-7.0623	-1.88951	1.75814	-2.37442
76	Cxcl13	-2.39791	7.08146	0.00745959	7.69289	5.78696	8.65471	10.648	9.47762	9.38502
82	Fdft1	-2.68852	3.90319	0.00807491	-0.479845	3.82567	2.76901	4.13016	4.50704	4.55011
85	Pf4	-1.52344	4.20784	0.00841323	3.41912	4.16316	3.05275	4.39533	5.7298	5.16216
87	2610204G07Rik	-5.97063	-3.81638	0.00857109	-6.66967	-7.14803	-7.0623	-2.54159	-0.20316	-0.291
89	2010320O07Rik	-6.19302	-1.58913	0.00883795	-6.66967	-7.14803	0.355555	0.879875	-0.0733921	1.93023
91	Cd209g	-6.1117	-1.02002	0.00947192	-1.81169	-7.14803	0.469084	4.02682	2.26703	3.41193
92	Ccl3	-1.47805	7.71286	0.00948576	5.97486	6.7552	8.60495	8.50706	8.27376	8.21336
93	Gm12589	-4.73454	-1.78127	0.00955646	-6.66967	-4.8261	-0.523139	0.581793	-0.345764	-0.0252661
94	Sox8	-4.66314	-3.61528	0.00962189	-5.08471	-4.34067	-7.0623	-1.26148	1.02407	-1.40918
95	Gm20432	-5.29963	-5.00026	0.00967593	-6.66967	-7.14803	-7.0623	-3.23347	0.663573	-2.01185
96	Zfand5	-0.93069	5.90195	0.0101333	5.99411	5.10494	5.19125	6.42103	6.34727	6.55534
98	Insig1	-0.948888	6.59587	0.0102697	5.38256	5.21748	5.92621	6.57228	6.40234	6.31791
99	Cbr3	-1.75365	3.1321	0.010325	1.99211	2.42373	3.11388	3.96167	4.54543	4.09358
100	Ier3	-1.30446	7.46571	0.0104172	5.70727	6.03731	7.91806	7.53516	7.6359	7.72731
104	Gm4956	-6.93147	-3.39968	0.0108568	-6.66967	-7.14803	-7.0623	-1.57635	3.15398	-0.88409
105	4632411P08Rik	-4.16354	-2.85492	0.010949	-3.49974	-7.14803	-2.66998	0.323481	-0.779661	-0.16682
106	Baiap2l1	-3.95539	1.02851	0.0111696	-1.54039	-3.9781	0.672412	2.14558	2.47226	2.14316
109	Sarm1	-3.94466	-2.06937	0.0116989	-4.34774	-1.59344	-3.60287	-0.594057	0.68207	1.33655
110	Fmr1nb	-6.61169	-1.31864	0.0118586	-6.66967	-7.14803	-7.0623	0.466973	-4.29062	1.84429
114	Vpreb1	-5.59954	-3.76957	0.0125185	-6.66967	-7.14803	-2.66998	-0.30455	-0.779661	0.128085
115	Gm16540	-5.09633	-3.01113	0.0125635	-6.66967	-5.56306	-4.25494	1.25097	-2.52509	-0.789453
117	Alox5ap	-0.943711	7.51965	0.012797	7.38434	6.72359	8.18915	8.00048	8.49389	8.43749
119	Ciart	-1.73669	3.597	0.0130907	2.68127	1.91537	3.66647	3.98719	4.338	4.79121
120	Gpr82	-5.33692	-3.47647	0.0131287	-5.08471	-7.14803	-3.36186	0.164126	-0.729908	0.527888
122	AI854703	-6.30127	-3.1916	0.0134061	-5.08471	-5.56306	-7.0623	2.76132	2.11196	-1.90875
124	Gm5475	-5.3882	-2.78584	0.0134938	-6.66967	-5.56306	-2.1081	-1.26148	1.4696	0.221952
125	Dnajb1	-1.43628	6.99783	0.0136463	5.55343	5.91756	6.78642	6.58953	7.88162	7.61974
127	Brwd1	-0.866773	4.77036	0.0137586	4.76756	4.84385	3.90421	5.23946	5.59049	5.48149
132	Rassf2	-0.984625	4.95072	0.0143225	4.80859	4.33428	5.55126	5.4533	5.60146	6.24851
137	Tef	-1.16349	4.36309	0.0150696	3.90681	4.28295	2.98891	4.5813	5.5177	4.85761
138	Cd207	-1.19168	6.39136	0.0151842	6.55177	7.75355	7.95499	8.3662	8.70101	8.28333
139	Mir1932	-4.35507	-2.35222	0.015455	-6.66967	-1.72176	-5.47734	-0.426112	0.128916	-1.21214
141	Islr	-6.11804	-2.84617	0.0157815	-5.08471	-7.14803	-0.833479	0.612988	3.89425	0.490655
142	Dock11	-1.13894	4.53755	0.0161095	3.7429	2.93545	4.39354	4.67942	5.18308	4.61102
143	Evc	-6.31806	-4.28138	0.016161	-6.66967	-7.14803	-7.0623	0.121376	-4.29062	1.40819
146	Narf	-1.83023	4.37929	0.016631	1.46476	3.80253	4.2969	4.8264	4.95017	4.65165
147	Gprc5a	-4.73118	-4.07567	0.0168639	-5.08471	-7.14803	0.232323	-0.165722	2.40704	-0.700644
149	Cdh2	-4.56352	-1.96961	0.0170279	-4.34774	1.36373	-7.0623	0.731429	2.42911	0.795509
151	4632404H12Rik	-3.66881	1.43842	0.0173789	-3.49974	1.11407	1.48845	2.41261	3.63893	2.49301
154	Gm19967	-5.13172	-1.53095	0.017909	-6.66967	1.62346	-3.36186	1.55393	1.62107	1.76074
156	Sh3pxd2a	-2.12778	2.55905	0.0179675	1.31332	0.146595	2.01184	3.54284	3.39167	2.94235
157	Zfp629	-1.74937	3.03823	0.0180213	1.78566	2.78714	2.01184	4.02827	3.37755	4.1809
160	Zgrf1	-5.73116	-0.00863683	0.0183719	-6.66967	-1.31514	0.137374	1.75609	2.79896	2.25286
163	Lrrk1	-0.662474	5.61352	0.0188473	5.31937	5.2785	5.54434	6.20868	6.07767	5.86376
166	Gm14963	-5.2769	-1.60691	0.0193408	-6.66967	-7.14803	-0.143435	0.731429	-1.18629	0.331299
167	Dcxr	-0.828929	5.45013	0.0195005	5.15648	4.52925	5.66838	5.61275	6.12533	5.99586
168	A530076I17Rik	-5.55055	-0.648381	0.0195227	-6.66967	-7.14803	1.29965	0.323481	0.527	0.954366
172	D330045A20Rik	-5.33069	-4.39848	0.0198019	-6.66967	-7.14803	-0.216808	1.41039	2.11877	-2.24317
174	Sptbn4	-3.47262	-0.479748	0.0199463	-1.91478	-3.06056	-1.13156	1.30927	0.822077	1.86626
178	Dcn	-1.19785	5.48834	0.0201981	4.74025	6.3422	4.68799	6.73376	6.90204	5.87554
180	Spred2	-1.78662	2.11659	0.0202965	1.52509	2.65449	0.932055	4.19215	3.25009	3.20625
182	Cyp2a5	-5.71314	-2.18074	0.020371	-6.66967	0.0903791	-7.0623	2.08568	1.64011	-0.426883
183	Stau2	-3.67124	2.76984	0.0204047	-2.58221	0.459305	3.392	3.02174	3.05811	4.12125
190	4930507D05Rik	-4.45644	-2.40636	0.0211042	-5.08471	-5.56306	-2.81437	-0.784159	1.52188	-0.985373
191	Rexo5	-2.20635	1.85915	0.0213231	-0.88831	1.74982	2.19273	2.83923	3.00032	2.91802
195	Slc2a13	-4.81737	-2.53859	0.0216437	-6.66967	1.2656	-2.41844	1.95179	1.62107	1.02117
196	Zfp934	-4.88046	0.209327	0.0217285	-6.66967	0.545461	0.0975734	1.56195	3.43321	1.23889
197	Mir142hg	-1.28813	3.71484	0.0217415	3.97148	2.6959	2.61542	4.04409	4.78993	4.63468
200	Gm10138	-1.71144	2.11941	0.0218869	1.72694	1.8991	0.37233	2.81596	3.73507	3.0228
201	Aldh1a7	-5.38489	-0.197369	0.0219962	-6.66967	1.29077	-0.652907	1.92718	2.80741	2.65743
205	Gm26887	-2.41308	1.41358	0.0222638	-1.46022	1.80908	1.92922	3.01007	2.51415	2.85715
206	E030037K01Rik	-4.18259	-3.6219	0.0222659	-6.66967	-1.26538	-3.89237	1.12679	-0.635271	-0.985373
207	Cebpb	-1.39943	4.79793	0.0223679	4.51706	2.53672	4.0534	4.99053	5.55141	5.02565
208	Gm12346	-1.526	2.86613	0.0223711	2.47244	1.52793	2.06441	3.48711	3.87227	3.48001
209	Tmem38a	-2.4031	2.44656	0.0224472	1.72694	0.128099	3.84534	3.85155	4.68264	4.04304
210	Trim7	-4.21562	-2.11118	0.0226299	-4.34774	-3.9781	-2.97484	-0.0150433	1.149	-0.0252661
211	Gm29264	-4.10361	-2.24995	0.0228642	-6.66967	-2.19383	-0.912551	-0.426112	-0.0126381	0.564184
216	Rasl2-9	-3.53229	0.43183	0.0235805	-2.96923	-3.44759	0.0145176	1.83758	0.0168057	1.36769
219	Abca9	-1.10982	5.54311	0.0242401	4.99522	3.82424	6.35832	5.88088	6.15377	6.1767
221	Zfp286	-5.08267	-2.27034	0.0246211	-5.08471	-5.56306	-3.89237	-2.17902	-0.104756	1.95094
222	Htatsf1	-1.01224	4.63228	0.0246268	3.31475	4.57691	4.55746	5.27585	5.07439	4.87396
224	Rgs14	-3.7895	2.47663	0.0247213	-0.130511	-4.8261	3.31383	1.94568	4.1348	3.25425
227	Hist1h3c	-4.36981	-4.67848	0.0248669	-6.66967	-1.79047	-7.0623	0.225965	0.282267	-2.67927
234	Hist2h4	-2.54243	0.736808	0.025396	-0.997244	1.96311	-0.586565	2.24351	2.2235	2.99648
237	Agmat	-4.41484	-1.02894	0.0257685	-6.66967	3.6553	-0.119783	2.24351	2.86521	2.05025
238	Slc35g1	-4.9085	-2.08059	0.0260281	-5.08471	-7.14803	0.388913	0.745574	0.527	0.393138
239	Gm16146	-4.77449	-3.6754	0.0261266	-6.66967	-1.86262	-7.0623	-0.364051	0.353233	-1.40918
240	Styx	-2.494	0.106716	0.0262907	-1.31212	0.91267	-0.652907	2.04623	1.9535	2.04384
242	Spp2	-4.63599	-1.39246	0.0263213	-6.66967	2.15804	-0.404086	1.57785	2.09826	2.33393
243	Epg5	-1.31785	3.81727	0.0263445	2.60878	3.39404	3.92426	4.01665	5.24426	4.41752
245	1700084J12Rik	-4.10411	-1.04429	0.0264946	-2.58221	-4.8261	-1.44759	1.93954	0.485481	0.994818
247	Clstn1	-1.10945	4.20488	0.0268111	3.77638	3.37652	3.25172	4.02392	4.54669	5.09939
248	Gm16759	-4.48188	-4.87761	0.0269354	-6.66967	-7.14803	-5.47734	-3.76398	-3.44263	0.078757
250	Lpar2	-4.97554	-2.05898	0.0271876	-5.08471	-7.14803	-3.89237	-3.23347	0.155633	1.1699
252	Gm11653	-5.65125	-3.86431	0.0272572	-6.66967	-5.56306	-7.0623	1.07172	-4.29062	0.244494
253	Igkv10-94	-6.5901	-2.7544	0.0274007	-6.66967	-7.14803	-4.74037	-2.84644	3.50249	0.288549
254	Fos	-1.86087	10.1037	0.0276125	7.26945	9.06726	11.4648	10.6902	10.4012	10.7692
256	Fam166a	-5.56772	-3.44089	0.0276862	-6.66967	-2.10363	-7.0623	0.814286	0.753771	-0.789453
258	Tppp3	-4.60615	-0.770393	0.0277158	-4.34774	-5.56306	0.776906	1.0829	2.09826	0.54615
267	E130317F20Rik	-1.77548	1.24082	0.028966	1.34714	1.07598	-0.267882	2.99831	2.64719	2.34961
268	D030056L22Rik	-3.36328	-0.217055	0.0290572	-4.34774	-0.327847	-0.348052	0.787193	1.86723	0.940626
271	Mir142b	-3.03754	-1.25536	0.029454	-1.81169	-4.8261	-1.38987	0.0773207	1.54227	0.00145126
275	Taf1b	-1.04357	4.11213	0.0297757	3.58181	3.59091	4.56933	4.59601	5.38216	4.76026
276	Gm15835	-5.00239	-2.63629	0.0297838	-6.66967	-1.36667	-7.0623	0.814286	0.232939	-1.27488
277	Ntm	-5.41598	-1.44712	0.0298469	-6.66967	-2.29004	-0.795511	1.094	3.51028	0.310083
280	Ak8	-5.84748	-0.94068	0.0303136	-6.66967	-7.14803	2.09505	1.83758	-1.05796	2.05025
281	Fam71a	-2.02759	3.40921	0.030421	1.18208	2.74528	3.12382	3.50176	5.05412	4.19544
283	Spice1	-4.52276	2.02016	0.0306708	-6.66967	2.81632	3.59144	3.83014	2.94778	2.77049
284	Gm14252	-3.98556	-1.96733	0.0306795	-4.34774	-4.8261	-0.996209	-0.630126	0.964878	0.527888
286	Kif16b	-0.879728	4.29761	0.0309049	4.32822	3.5926	3.82416	5.06221	4.85862	4.67673
287	Ncs1	-5.7769	-2.67266	0.0309329	-6.66967	-7.14803	-0.912551	-2.07593	1.17535	1.51404
289	Ak1	-4.56057	-4.23967	0.0312626	-6.66967	-7.14803	-7.0623	-2.84644	-4.29062	-0.658209
292	Arid3a	-1.12133	3.37868	0.0316994	2.43099	2.85619	3.08109	4.16873	3.76791	3.68962
294	E530011L22Rik	-4.21331	-3.30049	0.0317727	-6.66967	-7.14803	-1.93301	-2.84644	0.0739496	-1.55728
296	Ippk	-2.40348	2.55239	0.0319894	-0.83678	3.83995	2.47492	4.07942	4.09912	3.62021
297	Pdcd1lg2	-4.90574	-2.86278	0.0320981	-6.66967	-3.06056	1.58516	1.50489	1.61145	0.855319
300	Zfp945	-0.960563	3.85265	0.03235	2.82818	3.62923	3.27866	4.00934	4.40495	4.12429
302	Fbxw10	-4.59114	-1.22143	0.0323861	-3.86231	-5.56306	2.29305	2.92873	0.903149	1.34701
303	Purg	-4.61169	-0.343419	0.0325226	-3.86231	1.86599	-7.0623	1.64729	1.40426	1.79932
307	Gm13477	-4.39	-3.42834	0.0327899	-5.08471	-7.14803	-4.74037	1.01446	-4.29062	-0.658209
309	Hdac11	-4.7463	-2.0465	0.0328467	-4.34774	-7.14803	1.18088	2.25345	-1.85766	1.7529
313	Kctd2	-1.41487	3.41212	0.0329711	3.8091	3.68881	1.5707	4.80545	4.74775	4.37729
316	Gm11476	-5.97146	-3.76608	0.0333514	-6.66967	-7.14803	-7.0623	-0.113728	-5.02759	1.26117
318	Tmem176b	-0.681094	7.69174	0.0336468	8.32004	8.26219	8.94348	9.18112	9.35915	8.94405
319	Timp2	-0.976912	6.27198	0.033889	5.64009	4.50168	5.17461	5.81952	6.25724	6.30791
323	Pir	-5.66588	-2.89822	0.0343877	-6.66967	1.463	-7.0623	0.533699	2.29734	1.09745
325	Ankrd26	-0.878825	3.46834	0.0345248	3.87626	3.37847	3.08872	4.61347	4.5148	4.15288
326	Aacs	-1.31334	4.50433	0.0345582	2.66795	3.7045	4.04427	4.2627	5.03715	4.72862
330	Gm15921	-3.35596	-3.15245	0.0350563	-3.86231	-5.56306	-2.97484	-0.394748	0.207628	-1.72234
334	4632428C04Rik	-2.64558	1.67317	0.0354359	0.225148	-3.24114	2.73049	2.79231	2.92078	1.85165
337	2010310C07Rik	-4.78009	-3.21308	0.0356931	-6.66967	-7.14803	-1.70475	-0.744082	-2.91211	0.471672
339	Etohd2	-1.83789	1.56792	0.0361188	0.016831	1.69432	1.07213	2.35381	2.75158	2.7936
340	Emc9	-1.03171	3.52756	0.0361542	2.72479	3.38043	3.36082	4.49393	4.29058	3.77146
344	Eda	-5.21047	-4.14333	0.0362763	-6.66967	-7.14803	-7.0623	-3.76398	1.41536	-2.37442
349	Ighv3-6	-5.56327	-4.80455	0.036571	-6.66967	-7.14803	-7.0623	2.16149	-6.61255	-0.16682
352	Mki67	-0.919493	4.18015	0.0369085	3.91811	3.71229	4.69967	4.80292	5.49695	4.75044
353	Rab35	-1.21211	4.31673	0.0371028	2.83217	4.12635	3.93841	4.91823	4.63122	4.70036
355	A930002I21Rik	-3.19187	-0.469141	0.0373887	-0.60358	-3.24114	-2.0179	2.12409	0.822077	1.41814
358	Dpf3	-4.34273	-2.88815	0.0376337	-6.66967	-0.0927432	-2.81437	-1.6485	1.50119	1.37793
361	Spef2	-6.282	-3.40793	0.0382679	-6.66967	-7.14803	-7.0623	1.72787	-1.1207	-1.90875
362	Fdps	-1.12344	5.64856	0.038375	4.3183	4.98415	4.85545	6.05921	5.91615	5.51143
363	Gm5844	-1.42777	2.2119	0.0385089	1.51521	1.34783	1.21847	2.79911	3.01498	2.69883
366	Gpc2	-5.37255	-2.01484	0.0390936	-6.66967	-5.56306	-4.25494	-1.57635	2.46159	-1.48133
371	Hsph1	-1.55591	5.72555	0.039651	4.86706	4.32923	4.67114	5.60452	6.81122	6.21037
372	Hsd17b1	-4.46975	-2.05955	0.0399951	-5.08471	-7.14803	-3.36186	-3.23347	1.28832	-0.499947
377	Lrrc14	-1.19136	4.2398	0.0406218	2.32185	3.9025	4.3884	4.63642	4.60843	4.46868
378	Nudt3	-0.800832	4.84668	0.0411746	4.23044	4.67574	4.35819	5.57364	5.38639	4.82619
379	Nsun6	-1.19712	3.60016	0.0413532	2.66349	2.72696	3.58965	3.41593	4.8818	4.14541
380	Nr4a3	-3.26664	0.0255134	0.0413894	-3.21024	-2.29004	-2.66998	-0.911539	0.587121	1.33655
381	Tsc22d3	-0.695473	8.32639	0.0414802	7.60755	7.98973	8.26438	8.34994	8.37884	8.84806
382	9930012K11Rik	-4.61763	1.15936	0.0415691	-6.66967	3.43035	2.26188	3.33171	2.9855	2.95266
387	Fam110b	-1.91865	2.33243	0.0420464	1.81817	-0.182241	3.3268	3.43351	4.04655	3.15659
388	Gm10390	-4.00728	-5.11756	0.0421266	-6.66967	-3.68859	-7.0623	-2.84644	-4.29062	0.372818
396	Lyplal1	-1.57645	3.15108	0.0427958	1.31332	2.35381	3.45832	4.30629	4.09912	3.18892
397	Spred3	-2.38435	1.03721	0.0429546	1.16953	-1.31514	0.0772534	3.28163	3.00032	1.63841
398	Mtrr	-1.68058	3.38273	0.0430031	3.58418	0.87988	3.93841	5.01701	4.49401	4.07483
399	Gm28913	-3.50018	-2.91177	0.0430755	-3.49974	-7.14803	-2.41844	0.39701	0.128916	-2.24317
400	C3ar1	-0.696451	8.32588	0.0431362	7.90805	7.45716	8.81098	8.64556	8.66339	8.73849
402	Gm15890	-2.06158	-0.0961091	0.0431493	-0.161875	0.252854	-1.50771	2.04623	2.02044	1.22762
403	Lhfpl4	-4.46905	-2.81457	0.0432872	-4.34774	-5.56306	-5.47734	-2.41034	0.718366	0.0276828
405	Adamts14	-4.11807	-3.88457	0.0433598	-6.66967	-7.14803	-5.47734	-2.07593	-3.15312	-2.12288
406	Hdx	-4.73861	-4.02268	0.0436408	-6.66967	-2.39314	-7.0623	1.0829	-4.29062	0.244494
409	Orai1	-1.21587	3.47141	0.0441278	3.58181	2.89226	2.67748	4.75565	4.59629	3.87802
410	Wfdc18	-1.53566	2.64534	0.0445798	2.42573	0.218297	2.4788	3.17331	3.55361	3.14765
411	Ino80e	-0.752137	4.53507	0.0446263	3.85291	4.30987	4.84572	5.10467	5.01544	4.92457
414	Rpl9-ps1	-3.51773	-2.67725	0.0447968	-4.34774	-4.8261	-3.89237	-2.84644	-0.345764	0.175781
415	Prlr	-3.24128	-2.17072	0.0448342	-3.86231	1.54197	0.213826	1.49655	2.8773	1.7529
416	Zfp946	-2.22297	2.33105	0.0449536	-0.0697567	0.367674	3.1773	3.48711	2.36759	3.29801
419	Rhoq	-1.04345	4.21821	0.0454045	3.04629	3.23676	4.07277	4.18049	4.66532	4.42494
420	D630039A03Rik	-4.35927	-5.63889	0.0454062	-6.66967	-7.14803	-7.0623	-5.34894	-4.29062	0.564184
429	Catsper2	-2.35778	-0.125318	0.0458639	-0.561145	-2.19383	-0.143435	0.533699	2.65189	1.23889
430	Hirip3	-2.79674	1.71368	0.0458701	-2.96923	3.07718	1.44153	2.55995	3.12385	2.70291
431	Kif9	-3.22995	0.82117	0.045893	-1.62528	0.200703	1.18088	2.60719	2.6659	3.15362
435	Mon1a	-0.892149	3.92925	0.0463432	3.13607	3.37456	4.07149	3.98421	4.5148	4.49947
438	Ptpdc1	-2.40755	-0.246013	0.0464564	-1.05496	0.109362	0.338581	1.93337	3.51802	1.20481
439	Rp31-ps19	-3.98288	-5.51522	0.0465001	-6.66967	-7.14803	-7.0623	-5.34894	0.50639	-3.59681
441	Arhgap24	-4.24985	1.4992	0.0466404	-6.66967	2.45745	-1.03993	2.75434	0.949692	1.14616
444	Tmem125	-4.29737	-4.97056	0.0467887	-6.66967	-5.56306	-7.0623	-4.12655	-2.91211	-0.291
445	Prkra	-1.08107	4.63952	0.046819	2.96151	4.45977	4.7309	4.45034	5.15853	5.23714
452	Bmt2	-1.28	3.53193	0.0473498	2.43624	2.65126	3.316	4.27372	4.72228	3.37154
454	Car11	-3.74481	-0.166195	0.0474218	-0.440851	-2.39314	-4.25494	2.57982	0.257814	2.25841
459	Ogfrl1	-0.770674	4.90844	0.0478027	4.27797	4.04735	4.71125	5.21489	5.17494	4.93587
461	Ajuba	-2.87298	1.23447	0.0479667	-2.02581	0.303186	1.75469	1.86376	2.96299	2.64901
462	Cmss1	-3.99321	1.32488	0.0480315	-6.66967	2.54022	2.06956	2.44764	1.86723	2.03093
463	Fhl1	-3.98912	0.00569528	0.0482171	-2.58221	1.10464	-0.0510707	3.89977	3.13732	2.57089
464	C87436	-0.824079	4.72271	0.0483635	4.68403	4.69864	4.73739	5.88687	5.47657	5.3064
470	Itgam	-0.831118	4.47317	0.0487357	4.03337	4.11466	5.16742	5.18536	4.61927	5.53961
471	Irgq	-2.0358	2.10497	0.0488063	0.449272	0.545461	1.29965	2.98645	3.93531	1.7763
475	2023-09-06	-4.06085	-0.761031	0.0490673	-5.08471	-4.8261	0.886069	2.01738	-1.56816	0.733113
479	Steap4	-4.7083	1.99697	0.0493655	-6.66967	5.23271	2.68085	3.66508	5.01453	3.34571

## Sheet: TFEB_HFHS vs STD
	external_gene_name	logFC	AveExpr	P.Value	sample.gd_tg_kc_4	sample.gd_tg_kc_3	sample.gd_tg_kc_2	sample.gd_tg_kc_1	sample.std_tg_kc_3	sample.std_tg_kc_2
47	Scd1	1.82857	7.81863	0.00118707	8.77548	9.09135	8.88952	8.06287	6.68608	7.15533
48	Plin2	1.41494	9.366	0.00120469	10.3477	10.5399	9.85471	10.5643	8.95337	8.89892
72	Tmed9	1.00898	8.04558	0.00229604	8.31609	8.41938	8.50545	8.20761	7.74223	7.00236
91	Vps52	1.37879	5.61368	0.00286753	5.98467	6.14043	6.16906	6.35512	5.33208	4.26715
95	Apoa4	8.54366	0.697071	0.00293627	1.62679	1.16059	2.3311	2.5867	-6.77808	-6.52646
97	Csrp1	1.36361	7.70136	0.00297944	8.61326	8.81503	8.14032	8.75819	7.19338	7.27596
106	Abcg1	0.947966	10.4617	0.00316856	11.2203	11.1103	10.6882	11.0042	9.83264	10.1803
126	Cct5	1.02309	7.94972	0.00393672	8.11557	8.61801	8.30191	8.74397	7.57899	7.49096
128	Ncoa7	2.01956	4.53623	0.00423686	5.46007	5.10917	4.9846	5.25863	2.77074	3.47213
129	Maff	5.1872	1.16704	0.00427212	2.49177	3.20044	2.68901	2.85932	-0.302345	-4.20453
139	Gm16279	6.13137	-3.7288	0.00456859	-5.10566	0.366638	-1.54039	-0.818371	-6.77808	-6.52646
147	Cct2	1.12795	6.4562	0.00493089	6.62268	6.93255	7.09854	7.07819	6.22245	5.54333
161	Wdr18	1.37034	5.83152	0.00528122	6.18186	6.44168	6.54434	6.53306	5.52542	4.68604
171	Tm4sf19	7.38467	-3.55704	0.00582739	-1.56134	0.884321	1.14993	0.0671707	-6.77808	-6.52646
175	Clec1b	0.962882	9.30336	0.00595077	9.79767	9.77014	9.81941	9.91374	8.77246	8.95222
177	Gm16006	6.98441	-2.92569	0.00602178	-2.60316	-0.213145	0.470499	1.0337	-6.77808	-6.52646
189	Rab20	1.68304	6.72805	0.00635536	7.91999	7.63713	7.11771	7.83748	5.91345	5.7935
201	Cacybp	1.53194	5.99397	0.00685047	6.36753	7.14979	6.44399	6.69278	6.05026	4.43716
206	Flii	0.974949	6.26513	0.00714147	6.26011	6.75685	6.43185	6.83219	6.03109	5.35733
207	Tor1aip2	1.10012	6.08286	0.00718036	6.51379	6.43798	6.57682	6.41354	5.79864	4.90452
210	Lpl	1.8636	9.50121	0.00731438	9.99222	10.543	10.2483	10.4501	8.21729	8.91704
211	Narfl	2.46824	4.86401	0.00737435	5.28486	5.68623	5.56655	5.57773	4.92453	1.09559
212	Nfkbib	1.29448	6.22525	0.00739829	7.32051	7.03591	6.67746	6.95932	5.73639	5.48162
219	Kifc1	5.44302	-0.705936	0.00771939	-2.99019	1.46202	2.50003	1.95362	-4.45615	-2.61957
222	Pbdc1	1.10257	5.03744	0.00781422	5.32723	5.54203	5.58921	5.72604	4.7693	4.20401
223	Psap	0.959488	12.0653	0.00784093	13.1062	13.2024	12.6218	12.8717	12.0409	11.9123
227	Rrp9	1.83506	4.23721	0.00797818	4.02791	4.71683	4.8955	5.37947	3.30806	2.89771
245	Rnf34	2.29688	4.33992	0.00868613	5.21814	5.02042	5.14356	5.08239	4.04926	1.30009
246	Arpc5l	0.900526	5.40066	0.00881891	5.0462	6.12249	5.79973	6.01731	5.0208	5.18392
248	Prpsap2	2.30619	4.76006	0.0088581	5.38452	5.54031	5.43516	5.93448	4.46569	1.97737
258	Rragd	5.21825	-0.163085	0.00955843	-3.5207	0.466865	1.58012	1.57976	-3.31865	-4.94149
271	1600012H06Rik	1.53473	4.96696	0.0100633	4.82162	5.72672	5.53448	5.83645	5.16773	3.01851
274	Irak2	1.06488	5.66196	0.0101637	6.18378	6.28335	6.09887	6.37028	5.61826	4.71374
275	Gm24840	5.56093	-2.58858	0.0102248	-4.3687	-2.35999	-0.209744	-0.071657	-6.77808	-6.52646
277	Hacd3	0.840579	6.18095	0.0102412	6.89516	6.58127	6.60334	6.85513	6.0347	5.59669
282	Dcaf4	3.64056	2.95309	0.0105343	3.57733	4.21276	4.03452	4.10875	2.66279	-1.8826
302	Sqstm1	0.85251	8.18229	0.011483	8.80545	8.92015	8.52884	8.7501	7.69239	8.11858
308	Sell	5.44728	2.53465	0.0118061	4.57206	5.1169	4.45756	4.33172	1.73367	-3.35653
310	Immt	1.01153	6.92984	0.0118275	7.34271	7.29882	7.29394	7.17732	6.81075	5.66244
325	Scarb2	1.07049	7.53518	0.0125193	7.92896	8.12484	8.00176	7.22333	6.97587	6.54986
328	Gm43302	1.47565	4.40782	0.012731	5.44412	5.08493	4.88333	4.96388	4.21557	2.70956
343	Lgmn	1.06649	12.0183	0.0132838	12.5508	12.6867	12.3986	12.8138	11.752	11.3861
350	Lgals3bp	0.629586	9.76738	0.0135651	10.3591	10.2053	10.1827	10.4571	9.53652	9.74181
353	Cept1	0.888848	7.60445	0.0136485	8.25742	7.99426	7.89291	7.85902	7.13359	6.93847
354	Insl6	7.9944	-0.783579	0.0136516	0.566761	1.14856	1.20312	1.78683	-6.77808	-6.52646
362	Phb	0.914635	6.50463	0.0140072	6.63735	6.87009	6.99795	7.08434	6.41622	5.66676
369	Cdv3	1.08272	7.75382	0.0144604	8.29437	8.23216	7.71034	8.29259	7.61859	6.38212
370	1110020A21Rik	4.56146	-1.17817	0.0144943	-1.64623	0.0931867	-0.0769884	-0.868124	-3.07764	-6.52646
372	Gusb	1.35613	7.39931	0.0145161	7.37184	8.14445	7.46106	8.36116	7.40548	5.85157
373	Gbp2	0.913193	7.44566	0.0145209	8.20982	8.41146	7.92221	8.53788	7.43965	7.33376
385	Cd86	1.41649	8.32954	0.0149297	9.23458	9.12769	8.71739	9.15222	7.74358	7.44356
387	Eef1akmt1	1.88321	4.15334	0.0149691	4.37479	4.90903	5.01931	5.48045	3.85582	2.47636
388	Pparg	1.17303	4.70395	0.0150063	6.59665	6.86045	6.14122	7.003	5.66253	5.35427
393	Ola1	1.21496	5.05281	0.0153071	5.77162	5.96858	5.8475	5.76736	5.01674	4.26226
399	Cope	0.678099	7.74432	0.0155088	7.87442	7.80103	7.90976	8.07629	7.40718	7.05133
400	Gbp3	1.12492	7.47443	0.0155385	8.17061	7.83893	7.80572	7.99612	7.00768	6.47759
401	BC004004	0.779313	6.43489	0.0155978	6.41806	6.68246	6.60303	6.96154	5.96149	5.95307
404	Blvra	1.16275	7.64507	0.015734	8.2743	8.60906	8.18593	9.03821	7.27966	7.60291
405	Pgam1	0.941161	5.51709	0.0157461	5.77111	6.31631	5.79107	6.19096	5.09652	5.28532
407	Eif2s1	0.954841	6.94009	0.0158239	7.34666	7.68512	7.25038	7.55954	6.61061	6.51981
412	Plxdc2	2.22582	3.51249	0.0161424	4.53879	4.86103	4.34522	5.28376	3.70069	1.33773
417	Ifi205	1.6054	5.83554	0.0163131	6.62664	6.38036	6.46762	6.61484	4.56899	5.19763
418	Gla	1.51244	5.28732	0.0163695	6.06029	6.79254	5.53059	6.25118	4.4928	5.0571
419	Klrc2	4.47026	0.559139	0.0164509	2.62452	0.927177	1.08055	1.72944	-1.6488	-4.94149
430	Etf1	0.906897	5.94049	0.0167674	6.40625	6.65324	6.44191	6.26062	5.97577	5.13932
438	Tor3a	0.693975	7.26929	0.0170749	7.76	7.62416	7.37459	7.76372	6.92528	6.86331
440	Zbp1	1.35857	5.85264	0.0171156	6.6772	6.47456	6.35865	6.66216	4.68596	5.62931
444	Rexo4	2.20859	5.0775	0.0173834	5.70357	5.61156	5.6569	5.86908	5.10265	1.6182
445	Plin3	1.01772	6.03137	0.0174417	6.18762	6.81363	6.21794	6.50157	6.08978	4.92836
451	Irf1	1.19833	8.39022	0.0179025	9.78557	8.92269	8.15009	9.33243	7.87605	7.3322
455	Cinp	1.02751	4.90628	0.0179869	5.25445	5.38052	5.5474	5.56548	4.67365	4.20231
456	Gpx1	1.10204	11.7682	0.0180365	12.2799	12.2326	12.3547	12.428	10.859	11.5838
460	Gm38393	2.2651	4.64309	0.0181568	5.72802	5.16021	5.57792	6.07109	3.90755	2.53153
461	Gm26980	6.10336	-1.17125	0.0181613	1.22226	-0.182448	-1.4555	-0.161855	-6.77808	-6.52646
463	Stom	1.09148	7.71969	0.0182178	8.61162	8.23758	8.12575	8.02281	7.55081	6.53879
464	Lgals3	1.28442	10.0122	0.0183474	10.8485	11.7314	10.8555	11.4247	9.73347	10.4653
469	Abhd5	1.63354	4.00217	0.0184729	4.33382	4.78637	3.86746	4.75585	3.23175	2.47636
470	Esd	0.748713	6.82594	0.0185081	7.00645	7.44007	6.92264	7.16424	6.47296	6.44885
472	Itm2c	0.708619	8.70826	0.0185359	9.10158	9.07293	8.8067	8.93207	8.48581	8.00181
476	2810408A11Rik	4.7097	-3.7525	0.0186412	-6.69063	1.0356	-1.8299	0.354269	-4.45615	-4.94149
481	Chchd3	1.05856	5.7948	0.0188384	5.87852	6.02803	6.19186	6.37062	5.7075	4.4544
490	Acot8	1.39112	4.14889	0.0192193	4.49239	4.8956	5.13418	4.60676	3.65133	3.30801
494	Asgr2	3.90554	0.437003	0.0197959	1.41266	1.2756	2.2322	1.2238	-3.60815	-1.10019
497	Scd2	1.07326	6.24743	0.0198511	6.451	7.4957	6.84763	6.42488	6.29824	5.54198
500	Syngr2	0.697328	7.65535	0.0198988	7.8743	8.04925	7.8384	8.11151	7.40532	7.20476
501	Gm29264	5.62481	-2.24995	0.0199523	-1.64623	-2.35999	-0.435036	0.397018	-6.77808	-6.52646
504	Arpc5	0.916246	8.76655	0.0200112	9.17648	9.26622	9.02604	9.45978	8.58684	8.07351
506	Polr1d	0.768235	5.83539	0.0200495	6.00351	6.22337	6.18774	6.43293	5.50356	5.50248
507	Cdkn1a	1.3439	7.45744	0.0200879	7.82587	8.71985	7.08753	8.15244	6.75683	6.70551
516	Herc4	1.0066	5.58539	0.0204634	6.00046	5.98558	6.03475	6.0826	5.39466	4.60476
519	Acsl5	0.914546	7.39518	0.0206107	7.87227	7.71727	7.56631	7.94109	7.13808	6.48983
524	Gm7497	5.54029	-1.69165	0.0208323	1.51394	0.596425	0.672605	1.78683	-2.69062	-6.52646
528	Pus10	1.81613	3.80795	0.021006	4.79671	4.56793	4.37594	4.07953	3.48519	1.49035
533	Dnajb9	1.07418	5.61332	0.0211254	6.02255	6.39251	5.97674	5.66066	5.35281	4.59183
534	Cct4	1.12106	7.04506	0.0211854	7.417	7.79139	6.82686	7.95077	6.53976	6.31097
536	Cd5l	1.4544	12.5211	0.0212433	13.412	13.3432	13.3243	13.4599	11.7392	12.0915
540	Eif3l	0.813844	6.73046	0.0214118	7.019	7.07156	7.02682	7.31309	6.48798	6.12616
543	Zfp750	6.28734	-1.91299	0.0216622	-2.60316	0.16656	-1.4555	-0.0428021	-6.77808	-6.52646
544	Cops5	0.921367	5.16001	0.0216802	5.48274	5.66212	5.53059	5.15191	4.45973	4.67383
545	Manf	1.11352	6.95899	0.0217074	7.08365	7.88856	7.0383	7.28865	6.68532	6.00906
546	Itpa	1.35537	4.73079	0.0217271	4.35172	5.32818	5.15542	5.17895	4.61048	3.0415
558	Gemin8	4.2263	1.39815	0.0224363	2.04747	2.77322	2.47861	2.92652	0.65655	-3.7191
559	Dusp22	0.944294	4.69845	0.022533	5.36092	5.31882	5.15035	5.15269	4.28194	4.27687
561	Dram1	1.34888	5.27757	0.0226254	5.99215	5.9199	5.35516	5.81049	4.71327	3.9922
563	Hilpda	2.44805	6.20049	0.022682	8.27304	8.69365	6.39732	8.27264	4.99217	5.93783
564	Gm5150	1.14135	6.5611	0.0227281	7.08055	7.29559	7.13834	7.31953	6.12562	6.10222
567	5430427O19Rik	1.31995	5.05827	0.0228484	5.63384	5.6132	5.66344	5.80207	4.0139	4.75489
568	Gna15	1.28066	5.26772	0.0228816	5.76239	6.59656	5.94294	6.37797	4.6212	5.55203
573	Gbp7	0.915416	7.36933	0.0230223	7.97953	7.59026	7.56774	7.41801	7.2468	5.96615
575	Atg10	1.41236	4.20329	0.0231315	4.06343	4.62436	4.67319	5.02222	4.00901	2.55835
576	Il4i1	2.66678	3.8087	0.0231546	4.02276	4.02001	3.95922	4.85214	2.77074	0.21501
577	Il4i1	2.66678	3.8087	0.0231546	4.02276	4.02001	3.95922	4.85214	2.77074	0.21501
580	Brix1	1.00791	5.39385	0.0234344	5.67924	5.61648	5.96765	6.01944	4.96886	4.66028
582	Cdiptos	4.19146	1.79572	0.0234596	1.05757	2.9464	3.22096	2.91185	2.42405	-4.94149
585	Lpxn	1.0028	6.56628	0.0235554	7.00428	6.94586	6.90995	7.3306	6.10093	5.97414
592	Lman2l	1.43294	5.63918	0.0238055	5.93668	6.52861	5.90932	6.11177	5.44321	4.07253
593	Hist1h2bc	0.888381	6.42405	0.0238358	6.95289	7.53129	6.78903	7.30505	5.99691	6.74106
595	Sec11c	0.868363	5.701	0.0239497	5.7296	6.12441	6.22318	6.52645	5.384	5.41128
596	Dnajb1	1.45683	6.99783	0.0239644	7.68367	8.39542	7.11012	7.72191	6.82079	5.89377
598	Rpl3	0.676522	9.82192	0.0240389	10.0923	10.2054	9.96086	10.3466	9.51692	9.47251
599	Psma7	0.689415	7.92155	0.02406	8.19206	8.50497	8.33915	8.50505	7.58599	7.94997
603	Gpat3	5.3018	0.865142	0.0241456	3.2327	3.04049	3.62345	2.35155	1.83295	-6.52646
608	Ccdc115	1.63253	5.4919	0.0245266	5.30761	5.34342	6.3011	5.94081	5.20027	2.95937
611	Mdm2	1.59084	5.95468	0.0246359	6.6224	7.1998	6.02463	6.73557	5.92041	4.26063
612	Sele	8.38354	-1.94372	0.0246441	0.776979	3.36014	-1.8299	2.82842	-6.77808	-6.52646
616	Gm11712	4.40138	0.0234996	0.0247607	0.469245	1.24205	0.781539	0.935611	-0.302345	-6.52646
619	Eef1e1	1.4919	4.0605	0.0247764	4.54359	4.74105	4.89044	4.88723	3.44472	3.20316
630	Mgrn1	0.967266	6.60325	0.0252368	7.14946	7.60394	6.97495	6.91726	6.78833	5.70086
631	Cenpp	5.01704	-0.684332	0.0253027	0.179738	1.19606	1.5185	0.287671	-1.49268	-6.52646
635	Ddx3y	0.882822	6.67742	0.0254696	6.99423	7.23576	6.64298	6.83948	6.61786	5.48232
647	Lmf1	1.41199	5.03278	0.0258268	4.65755	5.40599	5.4078	5.6502	4.8779	3.12639
654	Scp2	0.645571	8.92643	0.0259903	9.24456	9.47744	9.50998	9.4402	8.75826	8.90494
657	G3bp1	0.657335	7.24209	0.0261498	7.31631	7.53808	7.31145	7.65963	6.90459	6.7877
658	Hsh2d	5.87263	-4.27541	0.0261508	-3.88327	0.16656	0.798921	-3.89366	-6.77808	-6.52646
663	Gcsam	5.52292	-4.39611	0.0263206	-6.69063	0.747542	-2.49732	1.52299	-6.77808	-4.20453
666	Sdcbp	0.895393	10.2109	0.0264611	10.9644	11.0205	10.5559	11.017	10.1187	9.85036
667	Psmb4	0.715491	6.07202	0.0265934	6.02898	6.37746	6.80552	6.71987	5.94835	5.81423
669	Suclg1	0.668536	6.1444	0.0266504	6.23437	6.57342	6.4922	6.48154	5.88036	5.82862
670	Atp5b	0.593483	8.91577	0.0266753	9.06162	9.28019	9.10928	9.4862	8.6371	8.74912
675	Eepd1	2.27214	5.12834	0.0269144	5.89363	5.80396	5.89323	6.68283	4.2436	3.29532
678	Atp6v1h	1.23627	6.72124	0.0271498	7.16862	7.11931	6.58467	7.16056	6.46762	4.94776
683	Cybc1	1.06295	6.80413	0.0276192	7.41209	8.00117	6.87119	7.53193	6.78094	6.1484
687	Hspa8	1.28618	11.27	0.0278082	12.1731	12.4631	11.1807	11.8718	11.3106	9.94384
691	Oard1	1.20156	4.90053	0.0279758	4.81766	5.24382	5.50434	5.54305	5.06073	3.21669
693	Mrpl39	1.27709	4.30343	0.0279862	4.45594	4.98621	5.00907	4.5005	4.20705	2.85509
701	Dhrs1	1.07392	7.83327	0.0283419	8.06076	8.36489	8.47798	8.08684	7.33607	7.15621
705	Sf3b4	0.820344	6.1082	0.0284142	6.19297	6.44936	6.56861	6.25989	6.1432	5.03435
706	Tmc3	1.56711	4.92016	0.0284538	4.53999	5.2008	5.95122	5.86147	4.12806	3.9299
707	Tmem14a	5.02365	0.798268	0.0284719	1.28092	2.27284	1.62954	1.35968	0.0674116	-6.52646
708	Tgtp2	0.789708	6.65158	0.0285172	7.53435	6.80528	6.4808	7.18306	6.39981	5.62551
718	Tlr11	3.63148	1.6869	0.0288149	3.38485	2.68441	2.76616	3.44237	1.28262	-2.82602
719	Tiparp	1.34824	5.30778	0.0288332	6.09626	5.88046	5.48902	5.95116	4.43077	4.4458
720	Hdac8	4.35265	2.97404	0.0288572	3.96132	3.61729	4.29862	3.39833	3.48519	-4.94149
726	Sephs1	0.971507	4.78809	0.0291129	5.12115	5.42916	5.08632	5.01966	4.16224	4.3385
728	Nhej1	5.14759	0.992015	0.0291235	2.80723	2.04536	2.28866	2.59131	0.673133	-6.52646
730	Hat1	1.24586	5.71928	0.0292667	6.09217	6.60758	5.61703	6.31318	5.17648	4.78017
739	Hspa5	1.15153	10.3604	0.029656	10.8857	11.4191	10.0295	11.1186	10.1801	9.35219
748	Rab31	0.809774	7.19624	0.0297961	7.82661	7.42675	7.33641	7.67138	7.01705	6.28391
754	Dnaja1	1.2695	8.33433	0.0301049	8.71288	9.93479	8.22915	8.74118	8.22847	7.41009
759	Bhlhe40	1.28146	7.36198	0.03027	9.12703	8.93783	7.61635	8.33881	7.44328	6.73637
760	Tkt	0.823101	8.32416	0.0302883	8.69203	8.98724	8.69385	9.06906	8.31282	7.88194
762	D030056L22Rik	4.16205	-0.217055	0.0304012	0.386189	0.884321	1.8623	1.43341	-0.800798	-4.94149
763	Meaf6	1.06182	4.38503	0.0304673	4.47616	4.78831	5.06492	5.11557	4.31137	3.42045
768	Sars	0.766081	6.41504	0.0308422	6.43463	6.7877	7.00942	6.8002	6.56414	5.58826
772	Arhgap25	1.0781	7.16523	0.0310129	8.01743	8.22216	7.50061	8.13666	6.9677	6.84082
776	Cd300lb	2.02503	6.5488	0.0312289	7.44932	7.84208	6.48517	7.37789	5.55982	4.98381
777	Mrpl10	0.873	5.01555	0.0312675	4.78156	5.37601	5.35222	5.69639	4.70423	4.45154
779	Timm23	0.90731	6.07956	0.0313173	6.39435	6.49577	6.30034	6.93527	5.90601	5.38006
782	Mlkl	1.38579	5.65302	0.0313285	6.25134	6.03213	6.11977	6.10372	4.76253	4.61245
786	Surf1	0.817743	5.34446	0.0314504	5.15212	5.55916	5.62497	6.20644	4.90096	4.98579
790	Timd4	1.38876	9.12905	0.031551	9.82872	9.4841	9.65941	9.61008	7.96985	8.39905
791	Rnaseh2b	1.55647	3.74119	0.0316075	4.01068	4.36079	4.16089	4.34952	2.81625	2.66089
800	Eef1a1	0.695597	11.494	0.0320208	11.693	12.0277	11.6504	12.1151	11.3632	11.123
801	Ywhah	0.789886	7.07607	0.0320256	7.27741	7.41032	7.10314	7.30242	7.01441	5.96013
802	Cdc37	0.602357	7.19043	0.0320542	7.21297	7.34532	7.6079	7.67667	6.94548	6.87961
804	Atf4	0.988989	6.34886	0.0320984	6.89703	6.95516	6.43845	7.00753	6.00799	5.63499
806	Cnnm4	1.12602	5.82562	0.0321529	6.65879	6.41496	6.12753	6.38462	5.56649	4.78699
807	H2-D1	0.642462	13.1618	0.0322528	13.4623	13.5177	13.3932	13.5258	13.1055	12.5758
808	Uprt	5.20684	-0.709641	0.0322684	0.931425	0.466865	1.65839	-0.22528	-2.69062	-6.52646
814	Brox	1.10401	5.96451	0.0323994	6.50182	6.40552	6.20292	6.33361	6.01247	4.34929
819	Hist1h1c	0.883776	5.585	0.0325792	6.204	6.3541	6.03887	6.52525	5.95684	4.84477
822	Tmx1	0.936819	7.69318	0.0326294	8.33983	8.39208	7.84246	8.20122	7.46159	7.00845
824	Hdac3	1.1736	4.99331	0.0327143	5.073	5.37085	5.62254	5.63967	4.63078	4.01947
825	Herpud1	0.802102	7.28605	0.0327218	7.10166	7.85474	7.36586	7.4227	7.32299	6.23031
827	Rbm7	0.933256	6.99234	0.0330364	7.91503	7.85659	7.31674	8.01875	6.92269	6.68862
828	Pkm	1.05874	9.89006	0.0330719	10.0701	10.9836	9.86802	10.2427	9.8757	8.88991
831	Gm13012	6.2445	-1.09916	0.0331798	-0.0612699	0.596425	0.33408	2.25027	-6.77808	-3.7191
836	Arf4	0.633229	8.19891	0.0332907	8.41924	8.6131	8.33487	8.64075	8.04792	7.75815
837	Psmd10	0.836824	5.38739	0.0333953	5.49084	5.96644	5.9351	5.9822	4.9036	5.3695
841	Colec12	1.9181	5.48508	0.0334436	6.54014	7.2639	5.43237	7.39017	5.41267	4.19891
843	Il1rn	2.44345	6.59246	0.0334846	7.40864	9.27739	6.48785	8.14854	5.73145	5.6419
845	Slc25a20	1.58928	4.86123	0.0335579	5.18397	5.0311	5.3705	5.42537	4.25466	2.9513
846	Dus1l	1.46646	4.82883	0.0336144	5.13393	5.28215	5.27514	4.93425	4.50095	2.81116
849	Aph1a	0.890538	5.10158	0.0337571	5.37311	5.06907	5.6359	5.18963	4.60832	4.11107
853	Cd164	0.710978	8.85279	0.0339949	9.59479	9.27013	9.27923	8.99853	8.68337	8.28707
854	Abcd2	1.32577	5.03837	0.0340085	5.69712	5.41229	6.12839	5.9953	4.96465	3.88187
856	Slc31a1	1.02714	5.99826	0.0340604	6.53111	6.35311	5.76034	6.36659	5.69892	4.55503
859	Tmem202	6.18657	-2.86848	0.0342199	-0.624537	0.486101	-0.435036	0.845881	-6.77808	-4.94149
861	Mapk6	1.5815	5.28091	0.0342573	5.98202	6.26572	5.1512	5.83936	4.92712	3.45511
862	Parvg	1.3403	5.75471	0.034378	6.79105	6.90714	6.63514	6.53993	5.41945	5.34583
863	Nol10	3.43224	3.03466	0.0344387	3.34142	3.88341	3.27164	3.16472	3.25397	-3.35653
864	Nudc	0.823456	6.2393	0.0344536	6.38502	6.41934	6.6701	6.9018	5.9841	5.61085
865	Ifi47	0.696348	7.09598	0.0344849	7.57316	7.1776	7.05941	7.64557	6.72264	6.42355
866	Rer1	0.634272	6.89293	0.0346093	6.94611	7.2354	6.94843	7.36398	6.61652	6.48425
876	Gpn3	1.56923	4.02644	0.0349246	3.95413	4.83125	4.20067	5.18659	3.12128	3.24998
883	Mterf1b	4.40296	-1.41537	0.035104	1.52369	-0.342912	2.06268	0.814686	-0.996719	-6.52646
886	Casp1	0.843725	6.9522	0.0351597	7.35368	7.1967	7.57343	7.50027	6.09709	7.02176
889	Glrx3	0.786158	6.12308	0.0352594	6.16132	6.27301	6.21146	6.83365	5.83778	5.39427
894	Pgk1	0.83948	6.88221	0.0354203	7.02222	7.73961	6.9362	7.40203	6.90503	6.21522
896	E130309D02Rik	3.03414	2.43181	0.0354493	2.04747	4.18507	3.13118	2.59131	2.1378	-1.48206
897	Oas1g	1.10811	5.91389	0.0354576	6.28038	5.90032	6.19432	7.11767	5.23769	5.19592
902	Nabp1	0.939237	5.4792	0.0356209	6.20892	6.03866	5.72555	6.40604	5.2279	4.97985
904	Ppp1r3d	5.45277	-1.32605	0.0356992	0.251888	-0.0380579	1.2794	2.3891	-2.38576	-6.52646
909	Ccr7	9.007	-0.689908	0.0358916	1.26938	3.97647	-1.09293	3.30601	-6.77808	-6.52646
910	Ss18l1	5.10674	0.655084	0.0359405	1.65367	2.18728	2.59761	1.88019	0.65655	-6.52646
913	Gm10509	5.13182	-1.46289	0.0360224	-0.759889	0.302979	-0.0149274	-0.22528	-5.19312	-4.94149
914	C920006O11Rik	3.30101	0.367192	0.0362075	-0.759889	1.63571	0.0734284	1.65213	-0.895435	-3.35653
916	Uqcrc1	0.695707	8.24216	0.0362701	8.40531	8.38513	8.57544	8.80017	8.09829	7.62019
918	Smpd3	4.1732	-3.59297	0.0364344	0.727226	-1.32604	-3.41486	-3.24158	-6.77808	-6.52646
919	Dynlt3	0.781706	6.20414	0.0364833	6.32427	6.59185	6.51703	6.49482	6.23612	5.24956
922	Clic1	0.553771	8.78234	0.0367018	8.76113	9.11977	8.97271	9.31268	8.50562	8.6464
924	Snx1	0.879612	7.21348	0.0367773	7.61151	7.72943	7.31183	7.96438	7.10141	6.46843
929	Tmem51	0.679382	7.00344	0.0369332	7.27109	7.14885	7.15384	7.17387	6.7997	6.14088
931	Zfp759	6.32721	-0.690497	0.0370045	2.27804	1.14856	-0.175392	1.42311	-4.45615	-6.52646
933	Pex2	0.788732	5.79761	0.0370887	6.40296	6.21618	6.20373	6.06531	5.73984	4.98974
936	Adssl1	1.26753	5.04108	0.0371514	5.87281	5.59227	5.89626	5.88747	4.55228	4.43137
946	Rnmt	0.994134	4.67282	0.0375318	4.74556	5.4304	4.99028	5.55372	4.63078	4.01561
949	Pdia4	0.751811	7.56586	0.0378274	7.73282	7.89936	7.87702	7.78324	7.58749	6.61453
962	Gm12322	5.30636	-3.07846	0.0382842	-1.83265	-0.602556	-3.41486	-0.291623	-6.77808	-6.52646
963	Eif6	0.585993	6.81157	0.0382848	6.85204	7.15918	7.07577	7.44229	6.71715	6.53339
967	Tsr1	2.69235	3.23478	0.0383922	3.82803	4.38276	4.42993	3.67728	3.378	-0.59572
970	Per1	1.19567	4.31083	0.0384602	4.87018	4.6036	4.20882	4.05971	3.18047	3.10108
973	Fcmr	5.9951	-4.25719	0.0385105	-4.3687	0.523821	-4.26285	1.31579	-6.77808	-6.52646
975	Asah1	0.786073	9.3483	0.0386267	10.0514	9.99275	9.5417	9.70849	9.25382	8.72905
980	Nudt2	1.68178	3.08498	0.0388531	3.25628	3.7305	4.27086	3.95987	3.0405	1.37441
983	Wdr20	3.81893	2.99455	0.0389598	3.5913	4.10645	3.76284	4.41077	3.62173	-3.35653
984	Lzts1	3.38776	2.72241	0.0390082	4.65755	3.53656	2.84776	4.29687	2.73959	-2.61957
985	G630030J09Rik	4.08206	-0.756839	0.0390452	-0.120771	0.258924	0.992646	-0.472195	-1.16337	-6.52646
987	Skap2	0.976631	7.46022	0.0390895	8.1012	8.21326	7.81376	8.29824	7.42611	6.84736
991	Ubxn8	1.46883	5.29593	0.0392024	5.93485	5.62464	5.82009	6.28785	5.58633	3.0415
993	Ldha	0.753075	9.17935	0.0392219	9.28184	10.0626	9.2817	9.8541	8.99179	9.04378
994	Gm13456	0.722893	5.87074	0.0392681	6.00656	6.27058	6.13952	6.55888	5.60698	5.57059
996	Nat9	1.02255	4.64627	0.0393206	4.59766	4.94684	5.40992	4.60448	4.13705	3.7601
999	Actg1	0.951757	9.50727	0.039399	10.3466	10.2772	9.69717	10.163	9.22304	9.01588
1000	Gm26888	4.70763	-3.46862	0.0394291	-6.69063	-1.62302	1.13632	-0.592489	-3.97072	-6.52646
1002	Frrs1	1.2731	5.73138	0.0395119	5.95796	6.21258	6.28462	6.42295	6.05738	3.86264
1003	Ctsd	0.813013	12.559	0.0395728	13.4431	13.663	13.3009	13.8415	12.7864	12.7948
1007	Preb	0.709274	6.28866	0.039767	6.59781	6.5011	6.48718	6.16569	5.81881	5.56001
1011	Mis18bp1	5.15909	1.41916	0.0402509	2.73354	3.09162	2.67496	0.861229	0.814379	-6.52646
1013	Fuca2	0.99558	6.91116	0.0403044	7.19536	7.67704	7.17646	7.31135	6.799	6.04506
1014	Mrps22	2.05407	2.6183	0.0403382	3.36872	3.41135	3.42784	3.2371	2.24706	0.267958
1017	Ddx1	0.691539	6.0917	0.040412	6.00177	6.33533	6.20373	6.51588	5.91432	5.37554
1020	Grb2	0.860525	7.74158	0.0405028	8.63443	8.72707	8.63639	8.77247	7.3136	8.40137
1024	Capzb	0.656655	9.69784	0.0406057	9.98206	10.1481	10.0247	10.24	9.64127	9.31773
1027	Vps51	0.851922	4.86421	0.0408237	5.23159	5.61975	5.30738	5.16511	4.10227	5.0571
1028	Eif3g	0.553259	7.06327	0.040825	7.13065	7.21789	7.2488	7.32179	6.78404	6.61804
1040	St6galnac4	1.17345	5.9183	0.0412286	6.58244	6.87899	6.63756	6.76545	5.2687	5.96414
1042	Pla2g7	1.06956	8.19256	0.0413136	8.43103	9.05975	8.49982	9.17869	7.94382	7.76608
1047	Alg5	0.812103	5.83449	0.041479	6.03963	6.23336	5.87849	6.64702	5.67184	5.17094
1050	Lsp1	1.02221	5.40299	0.041643	6.35326	6.59435	5.78672	6.34184	5.45164	5.05897
1051	Evi2a	1.08467	6.57056	0.0416642	7.01468	6.86183	6.92734	7.41752	5.84466	6.06483
1054	Nfkbia	1.59514	10.0689	0.0417262	11.5056	11.189	9.6665	11.7336	9.20641	9.37084
1058	Zdhhc24	1.97911	3.89489	0.0418337	4.38686	4.67867	4.00112	4.10231	3.86848	0.592484
1059	Tgif1	1.27751	6.97711	0.0418419	8.33014	7.71638	6.84893	8.04261	6.21327	6.33366
1060	Evl	1.14787	6.7969	0.0419008	7.47703	7.99237	7.53974	7.62577	6.55494	6.66321
1066	Bbs2	3.67649	1.76507	0.042125	1.04408	2.68441	2.60751	2.98724	1.09844	-3.06703
1070	Chd1	0.65505	5.8368	0.042198	5.99083	6.06608	6.11414	6.24644	5.69639	5.23468
1071	Eif4a1	0.741691	8.43879	0.0422626	8.86243	8.92929	8.57576	8.96679	7.8121	8.37728
1076	Gadd45b	1.87932	6.68466	0.0426023	8.18747	8.66953	6.66151	8.60693	5.70246	6.67337
1077	Gm26561	3.94478	-2.52125	0.04261	-0.857736	-1.79811	-1.03019	1.15074	-4.45615	-4.94149
1079	Taf4b	4.33391	0.921267	0.0426972	1.57147	0.542317	1.72356	2.13504	0.421594	-6.52646
1083	Mdh2	0.664497	8.43147	0.0428057	8.59322	8.88134	8.65037	8.95354	8.36351	7.96921
1088	Rps19bp1	1.26893	3.98594	0.04314	3.77392	4.83219	4.89752	4.10392	2.81625	4.02909
1091	Tcp1	0.955979	6.40303	0.0432402	6.51928	7.14903	6.53853	6.77333	6.30157	5.48721
1092	4930486L24Rik	2.87237	1.73366	0.0432454	1.37007	3.04374	2.00393	2.32965	0.843973	-1.57226
1093	Thyn1	1.82786	2.59252	0.0432562	3.11189	3.49444	3.65958	3.90169	2.2581	1.33773
1094	Slfn2	1.03562	8.50696	0.0432947	9.28654	9.28019	8.74694	9.41112	7.96144	8.28406
1099	Magoh	0.866878	4.50804	0.0436142	4.45849	4.89381	4.69773	5.18048	4.02686	4.0781
1101	Pla2g4a	1.2047	6.94029	0.0436947	7.79841	7.60793	7.10336	7.44053	5.91606	6.514
1105	Icam1	1.13989	7.4095	0.0438969	8.18411	8.02798	7.10029	8.26409	7.20304	6.13019
1106	Alg13	2.11359	1.60336	0.0439182	1.51394	3.11343	2.70293	2.48634	0.705737	0.711947
1111	Senp3	0.958223	5.71959	0.0440776	5.9503	6.39315	5.67054	5.78808	5.35603	4.72088
1112	Fgl2	1.26454	6.48072	0.044091	7.16842	6.97509	6.65705	6.6334	5.73491	5.28933
1114	Zfp597	2.42715	2.25305	0.0442207	2.20116	3.17991	2.86849	3.45507	1.91192	-0.549178
1117	Zgpat	3.68648	2.98642	0.0442888	3.55136	3.8504	3.78917	3.28055	3.87566	-4.20453
1119	Arl1	0.68059	6.59445	0.04436	6.86264	7.26302	6.89032	6.94768	6.64201	6.11356
1121	Ubap1	0.908699	5.89125	0.0446208	6.37496	6.96205	6.10631	6.19589	5.63105	5.54131
1127	Ccdc86	0.897714	5.63236	0.0448163	5.84343	5.75772	5.99288	6.20193	4.98638	5.12594
1129	Elp5	0.794427	5.49415	0.0448855	5.57176	5.7597	5.75367	6.1622	5.32816	4.79603
1131	Psmc1	0.621545	7.58197	0.0449484	7.53466	7.98087	7.85511	8.22986	7.41151	7.37016
1132	Nufip1	2.61693	3.45833	0.0449797	4.49734	4.55888	3.37377	3.44237	3.21769	-0.854032
1137	Ppp1r18	0.644097	7.25733	0.0450684	7.5492	7.54769	7.78311	7.71347	6.92507	7.11751
1138	Ran	0.570744	7.11127	0.0451194	7.03506	7.36445	7.00779	7.26053	6.74021	6.57437
1141	Mospd2	1.09881	6.19856	0.045284	6.82125	6.89167	6.23599	6.80641	6.02827	5.08411
1142	Rab11fip1	2.71658	1.03823	0.0453004	2.17046	2.54461	2.01141	1.9247	-0.403039	-0.59572
1146	Mfsd2b	4.68758	-3.02786	0.0457259	-0.00412598	1.09945	-2.88434	-0.0428021	-5.19312	-4.94149
1147	Znrd1as	4.17381	0.731202	0.0457846	2.12636	1.70302	1.95825	1.96787	1.76495	-6.52646
1148	Atp6v1e1	0.556722	7.64291	0.0459271	7.94651	7.92723	7.79602	8.07424	7.39146	7.35265
1153	1810043G02Rik	3.70264	3.32968	0.0462031	4.51088	3.99673	3.55605	4.05971	3.79462	-3.7191
1154	A430005L14Rik	0.851134	5.50688	0.046236	5.80997	5.69917	5.63287	6.11697	5.35346	4.48965
1160	Eif3h	0.650419	7.62664	0.0464964	7.78187	8.12618	7.73524	8.21155	7.33232	7.43508
1162	Anxa4	0.874125	6.80329	0.0465664	7.18848	7.93524	7.09217	7.62056	6.94249	6.4947
1163	Cdca7l	4.40648	1.66186	0.0466323	2.95863	3.55944	2.28866	2.28483	0.996709	-4.20453
1165	Clec7a	1.16504	8.06683	0.0466916	9.21948	9.70951	8.33217	9.12392	7.88197	8.05915
1169	Tnfsf15	3.91828	0.28325	0.0469521	1.86012	2.498	1.17677	1.687	0.814379	-4.94149
1170	Srfbp1	3.24084	3.64102	0.046955	4.35445	4.48072	4.58577	4.37112	4.39872	-2.27853
1177	Cul4b	1.37199	4.01917	0.0471474	4.652	4.82182	4.14908	4.10231	3.30806	2.76586
1179	Pld4	0.961721	9.62411	0.0472266	10.2705	10.1145	9.95281	9.97049	9.15651	8.9713
1184	Ctsz	0.786884	10.1428	0.0474037	10.5956	10.851	10.6171	10.9338	9.95201	10.082
1185	Aldoa	0.59398	10.0308	0.0474573	10.1361	10.5526	10.3148	10.5614	9.99373	9.78531
1186	Ywhaq	0.67669	6.9624	0.0474802	7.20769	7.40465	7.05761	7.74936	6.95059	6.4818
1187	Ctps	4.38467	1.73191	0.0475193	2.41528	3.7994	2.8767	3.37447	2.11371	-4.20453
1188	C6	1.10345	9.06386	0.0476434	9.62078	9.23472	9.47724	9.43319	8.08296	8.43757
1192	1700102P08Rik	5.51284	-1.97711	0.0478401	-1.26436	-0.602556	-1.29938	1.06054	-5.19312	-6.52646
1194	Ttll5	2.11993	2.7219	0.0479025	2.57382	3.4486	3.47726	3.33653	2.27991	0.21501
1196	Abcd3	0.870436	5.37004	0.0480187	5.67104	5.81637	5.73461	5.42924	5.08029	4.51589
1197	Ppp1r1a	5.15981	-1.7417	0.0480292	-3.5207	-0.821566	-4.99982	1.21188	-6.77808	-6.52646
1198	Actr3	0.797721	9.19629	0.0480421	9.80071	9.84169	9.40773	9.5712	8.82974	8.84807
1205	Lrrc59	1.70124	4.23926	0.0484754	4.47616	5.1014	4.93338	4.38446	3.86668	2.32217
1209	Vrk2	0.972376	5.81385	0.0486218	6.4161	6.29908	6.01443	6.3676	5.30706	5.2129
1220	Mettl21c	4.64507	-3.40169	0.0490842	-0.214893	0.840154	-0.435036	-2.3087	-3.60815	-6.52646
1221	Kif1a	5.31659	-1.62237	0.0491177	1.00286	0.345729	1.13632	1.52299	-6.77808	-2.0029
1225	Exosc10	1.52893	5.51903	0.0492768	5.76547	6.06808	5.49836	5.21	5.68519	2.35313
1226	Tmem79	4.47519	-3.17391	0.049349	-0.668259	-0.602556	0.235396	-2.05716	-3.97072	-6.52646
1228	Serpinb1c	5.86548	-3.83031	0.0493736	-6.69063	1.97221	-1.94093	0.264771	-6.77808	-4.20453
1229	Zfp26	4.61962	1.99438	0.0493791	2.89246	3.17696	3.16509	2.03708	2.85673	-6.52646
1233	Trmt12	1.52432	4.00593	0.0494732	3.59593	4.3158	4.26931	5.24333	3.91628	2.01657
1234	Rilpl2	1.10081	6.29262	0.0495834	7.14651	7.58831	6.71971	7.57794	5.85469	6.61963
1242	Gtf2b	0.939569	5.17163	0.0499262	5.65893	5.72722	5.07566	5.60875	4.98804	4.08733
1	Itga3	-9.03698	-4.51926	1.9482e-05	-2.99019	-6.7523	-6.58478	-6.70101	1.31468	3.54635
2	Slco1a4	-8.77002	-4.99105	3.21666e-05	-6.69063	-6.7523	-6.58478	-6.70101	0.983473	3.34545
3	Akr1d1	-8.71064	-0.333585	4.14346e-05	-0.032415	-6.7523	-6.58478	-6.70101	1.77267	2.30959
4	Tas1r1	-7.873	-4.80607	6.02316e-05	-6.69063	-6.7523	-6.58478	-6.70101	0.421594	2.0396
5	Rab27b	-8.88047	-3.05767	9.85225e-05	-6.69063	-6.7523	-6.58478	-6.70101	1.76495	2.68543
6	Ppp1r3c	-7.13507	-3.84428	0.000159736	-0.281236	-3.29287	-6.58478	-6.70101	1.44592	2.44796
7	Cyp2j9	-9.1694	-1.24054	0.000202298	-0.461808	-6.7523	-6.58478	-6.70101	3.15118	1.70716
8	Gm26734	-6.49342	-5.04017	0.000243121	-6.69063	-5.16734	-6.58478	-5.11605	-0.0915779	2.0396
9	Ubxn11	-6.57697	-1.97998	0.0002656	-0.42384	-5.16734	-1.4555	-5.11605	1.91889	3.23343
10	Stox1	-8.03006	-0.426208	0.000283014	-6.69063	-6.7523	-3.41486	-5.11605	3.16003	2.22509
11	Zfp184	-6.98278	-4.80647	0.000304038	-6.69063	-6.7523	-6.58478	-6.70101	0.673133	-0.117067
12	Gm12059	-7.10047	-4.53042	0.000307863	-2.04677	-6.7523	-6.58478	-6.70101	-0.54926	1.4679
13	Cyp2j6	-8.60811	1.31468	0.000331391	0.342796	-6.7523	-2.88434	-5.11605	4.37484	2.40723
14	Gm15674	-6.94845	-1.67108	0.000345088	-1.93574	-6.7523	-6.58478	-6.70101	-0.270284	0.839865
15	Ak1	-7.68741	-4.23967	0.000397257	-4.3687	-6.7523	-6.58478	-6.70101	-0.800798	3.00687
16	Agmat	-8.92373	-1.02894	0.000430758	-0.857736	-6.7523	-6.58478	-6.70101	1.89788	2.62583
17	Arhgef40	-7.08431	0.331888	0.000447377	-2.99019	-2.66484	-6.58478	-3.53109	3.36785	2.60025
18	Plekhn1	-6.89407	0.525598	0.000480438	1.11027	-6.7523	-0.317997	-5.11605	1.98014	3.12639
19	Plekhn1	-6.89407	0.525598	0.000480438	1.11027	-6.7523	-0.317997	-5.11605	1.98014	3.12639
20	Mpp4	-7.37228	-4.15141	0.000492239	-6.69063	-6.7523	-6.58478	-6.70101	-0.755711	2.27767
21	Pgm5	-5.34597	0.311968	0.000501033	-1.0182	-2.66484	-2.88434	-2.61355	2.07054	3.27929
22	1810008I18Rik	-8.94694	-2.72085	0.00050855	-2.60316	-6.7523	-6.58478	-6.70101	1.6013	3.01851
23	B3galt1	-8.35602	0.802385	0.000537473	-0.500802	-6.7523	-6.58478	-0.511189	3.70876	3.01851
24	Slc25a21	-7.67485	-4.15801	0.00058072	-6.69063	-6.7523	-6.58478	-6.70101	0.534805	1.49035
25	Plet1	-8.00657	-2.15847	0.000607019	-0.857736	-6.7523	-6.58478	-6.70101	1.68545	0.908171
26	Pf4	-2.25279	4.20784	0.000640319	2.7952	3.51097	2.94074	3.89797	5.64583	5.78103
27	Srgap1	-7.66828	0.479284	0.00065834	-1.93574	-6.7523	-4.99982	-0.973093	3.03089	3.06038
28	Lynx1	-7.0341	-2.91149	0.000670536	-3.5207	-6.7523	-6.58478	-4.37909	0.858546	1.13888
29	Ank3	-5.77622	-0.541688	0.000707286	-1.19877	-4.43038	-1.4555	-5.11605	1.36658	2.81116
30	Tmem81	-5.65217	0.294071	0.000805855	0.428315	-0.775023	-4.99982	-4.37909	2.95494	2.23177
31	Vwce	-5.63949	-3.59861	0.000839778	-6.69063	-5.16734	-4.26285	-5.11605	0.164436	1.41018
32	Gm15602	-5.96362	-5.15079	0.000863259	-3.5207	-4.43038	-6.58478	-6.70101	-0.847341	1.4679
33	Cped1	-6.73775	-1.56118	0.000870813	-5.10566	-1.19771	-6.58478	-6.70101	2.01958	2.85509
34	Nrbp2	-7.17419	-3.60062	0.000879167	-3.88327	-6.7523	-6.58478	-6.70101	-0.588254	1.6683
35	Ildr2	-7.38948	-4.51047	0.000898655	-5.10566	-6.7523	-4.26285	-6.70101	-0.23892	3.23343
36	Gstm1	-1.71518	6.76055	0.000962844	5.56115	6.08157	6.40869	6.19513	7.60974	8.24519
37	Shroom1	-7.66903	-2.96849	0.000970961	-0.962706	-6.7523	-4.99982	-6.70101	0.421594	2.62583
38	Amot	-7.20514	0.747834	0.000980693	1.75646	-5.16734	-1.03019	-6.70101	2.65446	3.06038
39	Ppara	-8.46849	-1.5442	0.00101958	-6.69063	-6.7523	-6.58478	-2.61355	1.4068	4.67014
40	Nxpe3	-5.24846	0.733377	0.00102077	1.11027	-0.523485	-4.26285	-2.79412	3.50617	2.37742
41	Layn	-6.77252	0.95446	0.00104924	1.39152	-3.05186	-6.58478	-1.0863	3.26221	3.16529
42	Tcf19	-5.49032	1.80332	0.00108614	0.710253	-3.58238	1.54964	-3.53109	3.60886	3.25326
43	Ankrd2	-6.30641	-4.41608	0.00113665	-0.962706	-5.16734	-6.58478	-6.70101	-0.474298	1.12459
44	Fam110a	-2.07405	4.24006	0.00115333	3.54419	2.40504	2.99076	3.76965	5.02807	5.02381
45	Smim9	-7.61014	-2.29484	0.00116076	-6.69063	-6.7523	-6.58478	-6.70101	1.23873	0.571575
46	Plekhh3	-6.68116	-1.92513	0.00117825	-4.3687	-6.7523	-6.58478	-2.17745	0.187706	2.44221
49	Otoa	-6.43868	-4.79617	0.00122115	-6.69063	-6.7523	-6.58478	-1.27475	0.421594	2.19806
50	Ceacam1	-2.93403	4.67338	0.00123276	3.14384	2.11498	2.95244	3.26621	5.78058	5.41935
51	Cd207	-2.66705	6.39136	0.00124854	3.778	3.86333	4.01792	4.15619	7.62819	5.6419
52	St5	-3.59773	3.03878	0.00136743	2.27804	-0.643779	1.74165	1.02009	4.07289	4.14508
53	Ppfia2	-7.7591	-0.514268	0.00137071	-1.26436	-6.7523	-6.58478	-4.37909	1.4651	2.00102
54	Ptpdc1	-5.52534	-0.246013	0.00139677	-0.42384	-3.29287	-4.26285	-4.37909	1.08611	2.2712
55	Serinc2	-6.48222	-4.43435	0.00140678	-6.69063	-6.7523	-4.99982	-6.70101	0.116739	0.439327
56	Cgnl1	-5.17311	1.49006	0.00141005	-0.247683	-3.94495	0.595126	-1.74682	3.79273	2.48197
57	Gm16793	-5.74573	-5.50305	0.0014108	-2.99019	-6.7523	-6.58478	-6.70101	-2.13422	0.319033
58	Grb14	-7.31551	-4.01118	0.00150736	-4.3687	-6.7523	-6.58478	-5.11605	1.11066	1.02044
59	Zfp503	-8.09909	1.18416	0.00152183	0.509046	-3.94495	-3.12535	-5.11605	4.0041	4.15038
60	Dpep1	-6.20031	-5.28375	0.00163848	-6.69063	-6.7523	-6.58478	-5.11605	1.76495	-2.0029
61	Pkia	-6.92943	-4.97866	0.0016826	-6.69063	-6.7523	-4.99982	-6.70101	-1.16337	2.80222
62	Ripor3	-5.36343	-0.692901	0.00184838	-2.78374	-3.05186	-2.49732	-3.89366	1.72575	2.83768
63	Dkk3	-7.51154	3.13353	0.00185767	2.8388	-3.58238	-3.41486	2.16007	5.87544	5.25121
64	Hmgb3	-7.68604	-2.23841	0.00187656	-2.60316	-6.7523	-6.58478	-6.70101	0.361473	1.70716
65	Plppr5	-8.79136	-1.89806	0.00188684	-6.69063	-6.7523	-6.58478	-6.70101	1.61853	2.66089
66	Hoxa5	-5.2199	0.39244	0.00195726	-0.909267	-2.84541	-0.803423	-3.89366	2.49105	2.91856
67	Atp8b1	-6.45007	-1.74468	0.00200468	-1.93574	-6.7523	-4.26285	-6.70101	0.255345	0.673215
68	Igkv1-110	-8.408	-2.37009	0.00206605	2.36737	-0.0940919	-6.58478	-6.70101	3.40804	5.83137
69	Ptpn14	-6.7093	0.758802	0.00208651	0.298058	-3.05186	-4.99982	-3.24158	3.626	2.32841
70	Clec5a	-6.94903	0.298535	0.0020897	-6.69063	-6.7523	-6.58478	0.287671	3.31864	0.924754
71	Tdrp	-9.13685	0.829451	0.00216836	1.315	-3.58238	-6.58478	-6.70101	4.13106	3.4028
73	Eml1	-7.87606	1.43063	0.00231454	-1.83265	-6.7523	-6.58478	1.43341	4.32979	2.43064
74	A2ml1	-5.85381	-3.82209	0.00237623	-6.69063	-6.7523	-6.58478	-6.70101	-1.82388	0.21501
75	Dcn	-2.00804	5.48834	0.00241123	4.08334	4.8902	4.35846	4.15463	6.33257	6.75909
76	Odf3b	-6.9957	-2.07706	0.00241646	-0.500802	-6.7523	-6.58478	-6.70101	0.187706	0.439327
77	Palmd	-7.45931	-3.19507	0.00249375	-4.3687	-6.7523	-6.58478	-5.11605	0.277204	2.25818
78	Aasdh	-3.58095	2.41596	0.00251354	2.99061	-1.4669	2.04093	0.438538	3.83387	3.46648
79	Mpzl2	-6.7832	-4.1415	0.00251892	-0.461808	-3.94495	-6.58478	-6.70101	0.639774	2.00882
80	Pde3a	-7.01817	-2.41009	0.00255095	0.364656	-6.7523	-6.58478	-1.49156	1.54835	2.0396
81	Pkd1l2	-5.97401	-0.484229	0.00256105	-1.48117	-5.16734	0.575088	-6.70101	1.12279	3.19635
82	Entpd8	-7.04878	-4.49017	0.00258384	-6.69063	-6.7523	-6.58478	-6.70101	-1.16337	2.03196
83	Plscr2	-6.5785	-0.573772	0.00259427	0.675696	-5.16734	1.50797	-6.70101	2.10762	3.9684
84	Cobll1	-6.93099	-1.73935	0.00267032	-2.04677	-6.7523	-6.58478	1.08689	1.0357	3.99808
85	Lama3	-7.49923	-1.6106	0.00268441	-3.88327	-5.16734	-4.99982	-6.70101	2.04529	1.85292
86	Zfp128	-4.99926	0.0890311	0.00278913	1.42312	-2.66484	-4.99982	-1.27475	1.59261	2.52611
87	Dsp	-5.01544	-3.42698	0.0028223	-5.10566	-5.16734	-4.26285	-1.94613	1.78034	0.160043
88	H2afy2	-5.92104	-2.80229	0.00283151	-2.99019	-6.7523	-6.58478	-6.70101	-0.0915779	-1.48206
89	Dcdc2a	-6.2888	-4.45126	0.00283367	-6.69063	-6.7523	-6.58478	-1.0863	-0.178166	2.66089
90	Ces1g	-8.43371	-2.53821	0.00285852	-1.19877	-6.7523	-6.58478	-6.70101	0.57065	3.08272
92	4833407H14Rik	-7.45353	-4.48052	0.0028922	-6.69063	-6.7523	-4.99982	-6.70101	0.0922863	2.53153
93	Hspb8	-6.13728	-1.98793	0.00291897	-0.759889	-6.7523	-1.94093	-2.3087	1.77267	2.37139
94	4930429F24Rik	-7.5408	-3.39697	0.0029227	-2.60316	-6.7523	-6.58478	-5.11605	0.421594	2.2712
96	A930006K02Rik	-6.22104	-0.599685	0.00296333	-0.032415	-6.7523	-0.0769884	-6.70101	1.76495	1.13888
98	Gm13775	-6.03416	-4.47452	0.00300526	-3.5207	-6.7523	-6.58478	-6.70101	-1.82388	0.592484
99	C8b	-7.2852	0.685087	0.00302418	-3.5207	-6.7523	-0.856863	-0.131158	3.55619	4.77675
100	Tjp2	-4.33148	2.54355	0.00303392	-0.00412598	-0.412453	-0.970073	1.07377	4.34669	3.9704
101	Zfp462	-6.76113	-1.25613	0.00305017	-1.48117	-6.7523	-6.58478	-1.84303	0.401831	2.5742
102	Hykk	-5.76421	1.03971	0.0030713	0.489283	-5.16734	-4.26285	1.0337	2.55508	2.63089
103	Slc7a13	-5.84106	-3.87887	0.00308105	-0.962706	-2.50438	-6.58478	-5.11605	0.187706	2.75663
104	Pla2g12b	-6.27891	-1.14606	0.00310226	-6.69063	-1.32604	-6.58478	-6.70101	0.956631	2.96339
105	Adh4	-8.90772	-1.28741	0.00315615	-1.73643	-6.7523	-6.58478	-6.70101	1.33566	3.24007
107	Pah	-4.87886	2.63752	0.00317075	1.83685	0.0158809	0.534158	0.830368	4.44773	6.1755
108	Trerf1	-5.05342	1.01529	0.00318156	0.945998	-2.22874	-3.77743	-3.53109	2.38431	1.5663
109	Pth1r	-3.93743	0.0291175	0.00321539	1.19812	-1.99742	-0.654046	-2.45309	2.32783	2.07717
110	Gm10489	-6.56813	-4.30178	0.00332181	-6.69063	-6.7523	-6.58478	-6.70101	0.460326	-0.745098
111	Ttc23	-7.09702	0.498942	0.00338005	0.509046	-6.7523	0.534158	-6.70101	3.17175	1.78188
112	Zfp763	-7.01487	-0.5817	0.00338534	1.74817	-6.7523	-4.99982	0.169351	2.69156	2.72857
113	Acnat1	-6.67159	-3.06146	0.00339921	-1.93574	-5.16734	-6.58478	-6.70101	-1.56863	3.11559
114	Gm15910	-7.70928	-2.01546	0.00348401	-2.4427	-6.7523	-6.58478	-6.70101	1.56622	0.416057
115	Prrg3	-6.44582	-0.717352	0.00352763	-1.19877	-6.7523	-3.41486	-6.70101	2.27991	-1.0346
116	Fzd6	-7.14076	-0.400155	0.00353114	-3.5207	-6.7523	-0.70214	-6.70101	3.57397	0.633414
117	Atm	-2.57499	2.78523	0.00365602	3.11189	1.92365	0.634385	0.397018	3.08146	4.41825
118	2410080I02Rik	-5.64278	-2.2495	0.00369175	-1.07592	-6.7523	-6.58478	-6.70101	-2.13422	0.102899
119	Zfp784	-6.35534	-0.295178	0.00369583	1.14858	-0.970944	-6.58478	-6.70101	2.57727	1.59766
120	2810021J22Rik	-5.47282	0.573307	0.00374055	2.00634	-2.10845	-4.99982	-3.00057	1.86938	2.70476
121	Tnik	-6.38056	-0.291832	0.00374239	0.154864	-2.22874	-4.99982	-6.70101	2.08301	2.08457
122	Wdr47	-4.21421	1.13497	0.0037762	2.93325	-0.602556	-1.29938	-3.00057	2.18482	3.38194
123	Dpyd	-7.11772	-0.0343725	0.00382249	0.489283	-4.43038	-6.58478	1.44364	3.18915	4.24751
124	Krba1	-6.34863	-0.177254	0.00387615	1.99937	0.324512	-6.58478	-6.70101	1.98014	3.46081
125	Gm15635	-6.73453	-4.6287	0.00388561	-6.69063	-6.7523	-6.58478	-6.70101	-1.42053	1.63845
127	Gpc6	-6.57866	-4.18537	0.00394567	-6.69063	-5.16734	-6.58478	-6.70101	-1.10565	2.40132
130	Hist1h4d	-1.96551	2.6517	0.00427974	1.38084	1.99253	1.48668	2.36238	3.70473	4.16267
131	Iglv2	-6.07365	-2.09583	0.00435013	-1.83265	-6.7523	0.129462	-1.84303	1.42649	4.24751
132	Gm17354	-4.83023	1.62738	0.00439234	1.49425	0.542317	-4.26285	-2.79412	3.64293	2.29691
133	Gm23966	-5.40004	-5.60457	0.00440063	-6.69063	-6.7523	-6.58478	-6.70101	-2.87119	0.36836
134	Mapt	-4.37944	1.28197	0.00442438	0.154864	-1.39475	-1.29938	0.733615	3.37547	3.87122
135	Hoxa4	-6.16591	-1.11961	0.0044336	-0.247683	-5.16734	-6.58478	-5.11605	0.588244	0.592484
136	Angptl1	-6.81204	-3.28385	0.00446966	-6.69063	-5.16734	-6.58478	-5.11605	1.13481	1.35006
137	Gsta3	-2.81447	4.01921	0.00450723	1.69739	2.09005	3.17843	3.69238	5.02968	6.33908
138	Ighj3	-4.82072	-2.52683	0.00454748	-0.582102	-4.43038	-3.77743	-1.49156	1.29338	1.52339
140	Nodal	-5.99791	-4.15269	0.00458949	-1.83265	-6.7523	-6.58478	-5.11605	-0.800798	0.343907
141	4430402I18Rik	-6.62459	-1.59532	0.00462799	-0.962706	-5.16734	-6.58478	-5.11605	0.44109	1.72621
142	Wfdc1	-8.69994	-1.36276	0.00470037	0.407406	-6.7523	-6.58478	-6.70101	1.74156	2.32217
143	Cracr2a	-5.64282	-3.38171	0.00477804	-0.42384	-6.7523	-6.58478	-6.70101	-2.38576	0.36836
144	Mb21d2	-4.14552	2.85456	0.00482543	1.28092	1.4126	-0.175392	-1.49156	4.14748	4.44724
145	Igkv1-117	-7.36386	-1.94165	0.00490672	2.55016	-6.7523	-6.58478	0.950038	4.32718	1.03578
146	Abcb11	-7.99243	-0.936213	0.0049151	-1.48117	-6.7523	-6.58478	-1.65662	2.2907	3.1895
148	Eid2	-4.87318	-1.14307	0.00493638	-2.99019	-5.16734	-3.41486	-1.65662	-0.208223	2.78416
149	Slc39a4	-7.38385	-1.52342	0.0049507	-0.350777	-6.7523	-6.58478	-5.11605	2.42405	-0.297639
150	E4f1	-1.60113	3.96208	0.00495942	4.09155	3.04698	3.84671	2.78482	4.45494	5.18736
151	Flywch2	-6.16495	-0.0635552	0.00496595	-0.857736	-6.7523	-6.58478	1.48386	1.39685	2.15654
152	Ntf3	-7.21897	0.791062	0.00497941	1.18589	-6.7523	-4.99982	0.699866	3.65342	2.37139
153	Arhgef25	-6.23182	0.635992	0.00500774	-1.07592	-6.7523	1.71442	-5.11605	3.37294	1.38643
154	Jrk	-6.30502	-1.42508	0.00501236	1.68006	-1.26045	-6.58478	-6.70101	1.79557	2.121
155	Mex3a	-4.5664	-1.79757	0.00502638	0.228237	-4.43038	-2.67789	-3.24158	-0.23892	2.35313
156	Bcas3os1	-6.14416	-1.03167	0.0050534	-0.182832	-5.16734	-2.49732	-6.70101	1.45554	1.22174
157	Itga2b	-4.77015	-0.14297	0.00511792	0.320601	-3.05186	-1.94093	-4.37909	1.28262	2.12818
158	Iqgap3	-4.4776	0.0664877	0.00514748	-3.5207	-0.970944	-0.70214	-4.37909	1.67725	3.75315
159	D3Ertd254e	-2.77457	2.39896	0.00515959	2.66472	1.99253	-0.970073	0.750197	4.04926	3.01076
160	Amotl1	-2.82936	5.99939	0.00520074	4.46861	4.30501	4.94806	3.69023	7.67461	6.59976
162	Fam169a	-7.22313	-2.77155	0.00531357	-2.99019	-6.7523	-6.58478	-5.11605	-0.895435	3.06038
163	Zfx	-1.25298	4.64468	0.00531855	4.71505	4.33051	3.56877	3.87924	5.3216	5.15346
164	Lrrk1	-0.956114	5.61352	0.00535077	5.59275	5.13454	4.84305	5.35934	6.04946	6.09078
165	Kif21a	-5.39768	-1.66579	0.00540732	-5.10566	-3.58238	-2.88434	-6.70101	1.06113	1.26145
166	Pxdn	-3.12149	4.68512	0.005459	2.92592	2.90412	3.34448	2.33516	6.60171	5.33889
167	Usp54	-3.65855	1.57295	0.0055464	1.12315	-1.79811	-0.518694	0.518155	3.57176	2.07717
168	Apol7a	-6.68921	-2.83216	0.00562717	-6.69063	-6.7523	-6.58478	-3.53109	-0.511292	2.43064
169	Gm28513	-6.59169	-4.88129	0.00563684	-6.69063	-6.7523	-6.58478	-6.70101	-0.895435	0.768163
170	Cavin2	-2.45841	6.64177	0.00567341	5.05295	4.8601	4.94514	5.14408	8.2275	6.59556
172	Btnl7-ps	-4.42231	-2.41604	0.00586944	-0.500802	-3.94495	-3.41486	-3.24158	1.43624	0.160043
173	Rspo3	-2.41185	3.25044	0.00587248	2.95863	1.30839	1.93485	0.575111	3.85401	3.51109
174	Nrn1	-7.3057	-0.870087	0.00594175	-6.69063	-6.7523	-3.41486	-0.770276	2.42405	4.1201
176	Gnb4	-2.32357	4.48573	0.00597106	3.95953	2.22211	3.70639	3.62654	5.75501	4.92114
178	Traf3ip2	-4.46643	-0.0227548	0.00603602	-1.0182	-4.43038	-1.15852	-2.61355	2.66694	0.21501
179	Aldh7a1	-1.25794	5.09456	0.00603704	4.79972	4.78249	4.23779	3.98636	5.19669	6.16594
180	Mtus2	-6.08285	-0.761996	0.00607445	1.40213	-5.16734	-4.99982	-3.00057	0.705737	2.54232
181	Gstm3	-3.27462	0.423926	0.00611679	-2.4427	0.324512	-1.37533	-1.49156	1.94644	3.34852
182	Cyp2c68	-7.72694	-1.75869	0.00613626	0.603994	-6.7523	-6.58478	-6.70101	-0.54926	2.81116
183	Zbtb42	-5.92907	-0.583298	0.00616401	1.43349	-2.22874	-4.99982	-3.53109	2.33827	2.7191
184	Ehd3	-2.89606	9.68887	0.00619057	8.17853	6.80073	8.02849	8.32183	11.725	9.24284
185	Zhx3	-2.88694	4.10294	0.00623728	3.692	2.32184	1.82036	2.03031	5.88259	3.98431
186	Mettl27	-5.82432	-0.894527	0.00624758	-5.10566	-6.7523	-6.58478	-1.27475	1.60994	-0.417933
187	Gfpt2	-6.56727	-0.0973347	0.00630632	0.710253	-6.7523	1.24177	-5.11605	3.44954	1.71672
188	Hist2h4	-3.73543	0.736808	0.00632864	1.56204	-0.86966	-0.607503	-3.53109	1.94644	2.49868
190	Daam1	-2.71175	3.51243	0.00640116	3.79822	2.52615	2.97555	-0.723734	4.01877	4.95585
191	Fam78b	-6.4696	-2.99198	0.00647294	-5.10566	-6.7523	-6.58478	-6.70101	0.956631	-1.48206
192	Smarcd3	-4.9927	-1.68289	0.00653224	-6.69063	-5.16734	-1.22723	-5.11605	0.255345	1.85292
193	Hdac6	-3.10699	2.81776	0.00658374	3.14068	1.93069	2.77935	-2.05716	4.27924	4.04055
194	Rgs7bp	-7.18163	1.26147	0.00659027	1.4438	-6.7523	0.763945	-4.37909	3.31071	3.33928
195	Sh3tc1	-1.34497	6.04711	0.00663738	5.47648	4.90725	5.49637	5.10594	6.7819	6.15851
196	Plet1os	-7.16003	1.82385	0.0066377	2.07425	-6.7523	2.09821	-5.11605	3.67004	3.28893
197	Rnf152	-6.03242	-3.77091	0.00670844	-6.69063	-6.7523	-6.58478	-5.11605	-0.800798	0.416057
198	BC147527	-4.80552	-0.346949	0.00671877	1.97826	-3.58238	-1.94093	-6.70101	-0.00989409	1.79096
199	Wnt9b	-6.79443	-2.03116	0.00680441	-2.78374	-6.7523	-4.26285	-6.70101	-0.511292	2.25162
200	Flywch1	-1.65817	3.80009	0.00683029	3.21175	3.29346	2.77935	2.82451	4.48695	4.8877
202	Cemip2	-2.31752	6.59884	0.00695625	5.32931	4.849	5.41768	4.74141	7.77933	6.80656
203	Nlrp10	-7.11862	-1.39805	0.00699446	1.98533	-6.7523	-6.58478	-6.70101	0.381793	0.48477
204	Rab3b	-6.80569	0.501078	0.00706797	0.776979	-5.16734	-4.99982	-4.37909	3.75233	-0.186607
205	Rtp3	-5.75986	-3.66033	0.00711507	-2.78374	-6.7523	-6.58478	-6.70101	-1.05016	-0.798537
208	Spp1	-3.82204	3.44079	0.00729957	3.04578	2.89336	3.68317	-1.34346	6.29523	5.17442
209	Cxadr	-7.37477	-2.04804	0.00730161	-0.807983	-3.05186	-6.58478	-6.70101	2.8458	1.57683
213	Rnase4	-2.81563	4.78882	0.00742021	3.51517	3.01423	3.51193	3.64882	5.74082	6.57863
214	Flt4	-2.63026	7.55175	0.00750321	5.67049	5.2897	6.06335	5.63298	9.00934	7.46001
215	Serpina3b	-6.71877	-2.638	0.00751318	-6.69063	-5.16734	-6.58478	-5.11605	0.361473	2.01657
216	Sorbs2	-3.1196	0.89158	0.00758628	-1.07592	-0.86966	0.962111	0.478895	2.94131	3.40871
217	F7	-7.02517	-2.03219	0.00760261	-3.5207	-6.7523	-6.58478	-1.84303	0.753303	2.74734
218	Gm16998	-6.76542	-3.3662	0.00765205	-2.16706	-6.7523	-6.58478	-6.70101	-2.38576	2.75663
220	Nr3c2	-3.17768	2.14988	0.0077326	2.28951	-0.562479	2.33706	-0.634924	3.30274	3.58598
221	1700112D23Rik	-5.84212	-5.25653	0.00773459	-5.10566	-6.7523	-6.58478	-6.70101	-2.38576	0.786426
224	2310030G06Rik	-6.58475	-2.92803	0.00787656	-0.182832	-6.7523	-6.58478	0.935611	0.956631	3.24007
225	Yes1	-4.5773	1.53718	0.0079486	2.09401	-0.152391	-3.41486	-0.551267	3.85582	2.77046
226	Pole	-3.49083	1.19189	0.00797354	1.65367	0.236381	-3.41486	-0.22528	2.52342	2.53153
228	Hnf4a	-3.96413	0.32801	0.00801697	-0.807983	-0.0380579	0.0151298	-2.3087	2.78225	3.91959
229	Ttc36	-6.71774	0.790792	0.00807656	-0.120771	-6.7523	1.26697	-2.17745	2.19634	5.2594
230	Tspyl4	-6.38974	-1.87512	0.00809831	0.0508405	-6.7523	-6.58478	-5.11605	1.00982	-0.798537
231	Ass1	-1.95244	5.73468	0.0082449	3.70491	4.58365	5.12387	5.27662	6.44275	7.34265
232	Has3	-5.23552	-3.82111	0.00825388	-2.29831	-5.16734	-4.99982	-4.37909	-0.588254	1.35006
233	Fads2	-3.6792	1.64525	0.0082853	1.6358	0.366638	-1.7268	-1.65662	2.67519	3.09376
234	Zfp169	-4.75671	-0.485308	0.00830093	-0.962706	-1.99742	-6.58478	-1.41561	1.42649	1.70716
235	Gstm7	-7.05492	-2.15832	0.00846295	-3.88327	-2.66484	-4.26285	-6.70101	1.65237	4.1165
236	Gata6	-7.02184	-4.33859	0.00846459	-6.69063	-6.7523	-6.58478	-6.70101	0.0421006	0.653452
237	Vwa7	-3.9368	-0.562807	0.00849174	-0.962706	-3.05186	-2.06122	-2.3087	1.28262	1.50145
238	Rassf7	-6.13963	-1.35502	0.00850398	0.945998	-6.7523	-0.175392	-2.79412	1.86217	3.11559
239	Mcc	-4.57966	2.35165	0.0085339	1.09728	-2.66484	1.75951	0.498659	4.56344	3.54098
240	Fgf1	-2.75779	2.73566	0.0085432	1.4843	2.65071	2.13289	-0.161855	4.70221	4.21754
241	Arap3	-2.1064	5.86868	0.00857508	4.60457	4.43071	4.40461	4.25826	7.14627	5.78501
242	Gm15650	-6.13653	-3.64545	0.00858167	-6.69063	-6.7523	-6.58478	-6.70101	-1.73368	0.711947
243	Gstm6	-4.81664	-0.222955	0.00859923	-6.69063	0.190211	1.34003	-6.70101	2.76302	4.1972
244	Fkbp1a	-1.8998	7.04553	0.00866405	6.10562	5.7423	5.89424	5.08158	7.80636	7.18983
247	Tcim	-2.57606	5.30714	0.00885306	3.76778	3.26311	3.17843	3.92378	6.63038	5.32802
249	Nsg1	-6.06462	0.263793	0.00895145	1.9204	-5.16734	-6.58478	-3.24158	3.10914	-1.317
250	Eif2ak3	-1.7073	3.40926	0.00905537	3.48055	2.64216	3.41381	1.91737	3.78702	5.02092
251	Cxxc5	-6.26394	-1.33678	0.0091124	0.023619	-6.7523	-1.7268	-6.70101	1.54835	0.439327
252	Ddx20	-2.05223	2.53221	0.00922422	3.03559	1.73554	1.44312	0.766592	3.21486	3.68665
253	Serpina10	-7.48341	-1.78209	0.0092269	-6.69063	-5.16734	-3.12535	-6.70101	1.52113	3.62963
254	Gm28040	-5.20787	-3.92289	0.00927346	-6.69063	-6.7523	-6.58478	-6.70101	-2.69062	-0.222677
255	Cxxc4	-5.87518	-0.437562	0.0094743	-4.3687	-3.05186	-3.12535	-6.70101	0.187706	3.60925
256	Ivd	-1.07115	5.10179	0.00949533	5.42929	4.78443	4.97124	4.55106	6.06604	5.60572
257	Ccdc152	-5.21615	1.10871	0.00952588	0.275158	-1.39475	-6.58478	-0.472195	2.84214	2.18435
259	Kynu	-6.87219	-0.994599	0.00961067	0.407406	-6.7523	-6.58478	-3.00057	0.0163375	2.55303
260	Asap2	-4.34159	-0.235374	0.00966882	-0.151468	-3.58238	-4.99982	-2.05716	1.86938	-0.460368
261	Rsph9	-5.85772	-2.36545	0.0096885	-1.0182	-4.43038	-6.58478	-5.11605	-0.755711	2.08457
262	Agxt	-4.80083	1.62908	0.00973621	1.37007	-5.16734	0.977459	1.41273	3.07835	3.51383
263	Cdh13	-3.46751	5.07314	0.00975368	4.0176	4.65656	2.22579	1.13819	7.53955	5.3155
264	Col1a2	-6.61092	-0.58617	0.00976412	-2.29831	-6.7523	-6.58478	1.55165	2.03249	2.43064
265	Ggt5	-4.8177	2.34453	0.00977516	2.34004	-3.94495	3.3882	-2.79412	3.06898	3.6915
266	Cpn1	-6.10775	0.590721	0.00978256	1.17356	-6.7523	-0.912358	-0.397233	1.91192	3.95635
267	Sh3tc2	-7.2135	1.12985	0.00978531	0.710253	-6.7523	-1.94093	0.992473	4.61585	3.38793
268	Kdr	-2.67146	7.72291	0.00979979	6.01953	5.45624	6.70105	5.39141	9.38948	7.54459
269	Cyp4a12a	-7.99723	-0.232894	0.00996619	0.776979	-6.7523	-4.26285	-2.61355	2.94131	3.36381
270	Slc24a5	-6.43751	1.01516	0.0100279	1.33728	0.190211	-6.58478	-6.70101	3.41791	1.86156
272	Habp2	-7.11738	-0.121481	0.0100683	-0.500802	-0.602556	-6.58478	-6.70101	1.13481	5.24874
273	Kcnb1	-6.96385	1.55921	0.0101408	1.39152	-3.58238	1.31608	-6.70101	3.81531	4.14508
276	G0s2	-5.938	-0.228132	0.010237	0.275158	-6.7523	2.51061	-6.70101	2.01308	1.88717
278	Gmpr	-4.48213	3.44461	0.0102946	2.56912	1.19606	2.42924	-2.45309	5.19741	4.81395
279	Irf6	-6.13558	-2.02214	0.0103229	-6.69063	-5.16734	-6.58478	-1.57173	0.79935	2.38942
280	Xylb	-3.17047	2.2818	0.0103536	1.12315	-1.89432	2.98317	1.70413	3.15414	4.30089
281	Ppp1r27	-5.37191	-3.2454	0.010498	-1.13604	-6.7523	-6.58478	-6.70101	-3.60815	1.08087
283	Nat8f4	-5.51387	-2.47472	0.0105514	-6.69063	-5.16734	-6.58478	-1.41561	0.498046	1.49035
284	Cd93	-2.25254	6.14997	0.0105558	4.60457	4.849	4.74108	4.91232	7.44645	6.71865
285	Reln	-6.23988	-0.955582	0.0107415	-0.182832	-6.7523	-6.58478	-3.89366	2.47695	-2.0029
286	Cd300lg	-2.66113	6.84257	0.010753	4.56026	4.45776	5.87951	5.2404	8.4486	7.02945
287	F2r	-2.00157	6.06479	0.0108099	4.99105	4.65018	4.26931	4.10554	7.20322	5.53795
288	Cntfr	-5.14851	1.24373	0.0108173	1.21024	-0.485517	-2.49732	-5.11605	3.2429	2.23841
289	Nectin1	-4.33498	0.395526	0.0108302	0.320601	-2.66484	-0.751893	-4.37909	1.07367	2.54232
290	Kcnj15	-5.79129	0.250318	0.0108466	-1.73643	-0.377264	-3.41486	-6.70101	3.40804	1.99318
291	Gm45837	-2.41756	7.06828	0.0109376	5.58521	4.9285	5.55637	5.79159	8.74772	6.76831
292	Atp9a	-3.43275	0.636016	0.0109543	2.51639	-1.54285	-1.94093	-1.41561	2.40927	1.12459
293	Unkl	-4.30952	0.45578	0.0109883	2.23715	-0.412453	-1.94093	-6.70101	1.72575	1.65842
294	Enpp3	-7.46394	-2.09613	0.0110837	-6.69063	-6.7523	-6.58478	-3.89366	0.829252	2.37742
295	Cpne2	-2.05981	4.91835	0.0111169	4.18666	3.8578	3.62589	3.62654	5.43046	6.17073
296	Adcy6	-4.42944	0.642967	0.0111312	-1.93574	-0.27657	-2.88434	-4.37909	3.3956	0.908171
297	Parva	-3.45204	3.08454	0.0111491	1.80523	2.01919	1.62954	-1.20916	4.44653	4.47143
298	Tek	-2.76566	5.68401	0.0111583	3.66583	3.96794	3.83623	3.9347	7.71208	5.61852
299	Rasgef1b	-2.02589	2.60763	0.0112125	3.3192	0.747542	1.49737	3.20136	3.3956	3.9922
300	Lifr	-2.60033	7.40148	0.0112438	6.27642	5.55973	5.12989	6.04865	9.22159	7.10529
301	Ces2a	-3.12331	1.29194	0.0113789	-1.19877	0.427606	1.44312	-0.551267	3.26221	3.92784
303	Chdh	-4.93995	-1.48667	0.0114934	0.407406	-1.99742	-3.12535	-3.53109	2.11977	2.25162
304	C8g	-2.59988	3.16082	0.0115057	2.8388	1.71937	2.48936	1.1755	3.57397	5.3092
305	Sc5d	-1.0905	4.87306	0.0115212	4.53639	4.53714	4.29403	5.06095	5.8341	5.56531
306	Setmar	-6.58607	-1.56276	0.0116034	1.35922	-6.7523	-6.58478	0.144476	0.44109	3.35159
307	Id4	-6.62894	0.587914	0.0116184	-0.42384	0.0931867	-6.58478	-6.70101	3.54947	2.03196
309	Heph	-4.22808	0.973642	0.0118189	-1.07592	1.31916	-3.41486	-2.3087	3.11825	3.17572
311	Il13ra2	-7.26738	0.67559	0.0118343	-4.3687	-6.7523	0.0151298	-6.70101	3.45434	1.49035
312	Phc3	-1.02522	5.08793	0.012097	4.99193	4.71886	4.42154	4.2275	5.51798	5.52645
313	Gm5514	-4.95269	-1.79089	0.0121005	-1.56134	-6.7523	-4.99982	-3.89366	0.298737	-1.317
314	Amotl2	-4.10339	3.79035	0.0121407	2.3178	0.884321	0.310035	2.35155	5.61504	4.81172
315	Ces1f	-6.49351	0.666938	0.0121481	0.566761	-6.7523	0.426444	-1.0863	2.54159	4.49799
316	Sox9	-6.22545	-3.39779	0.0122168	-0.0612699	-6.7523	-4.26285	-6.70101	1.33566	-0.971869
317	Gimap8	-3.53822	3.03934	0.0123207	3.03899	0.466865	1.16341	0.241501	4.50559	3.72739
318	Msl3l2	-4.73306	-1.15396	0.0124233	-1.83265	-4.43038	-3.77743	-1.41561	0.116739	2.70476
319	Ctdspl	-5.79321	2.67451	0.0124499	1.25774	-1.89432	2.68434	-5.11605	5.19167	3.39687
320	Cyp1a2	-5.15012	1.37675	0.0124656	-1.83265	-4.43038	2.45688	-0.361164	2.67107	5.26999
321	Cd209f	-3.25357	3.22547	0.0124659	3.04915	0.427606	2.67966	0.310214	4.60509	3.94013
322	Pcdh1	-6.97911	-2.09992	0.0124895	-5.10566	-6.7523	-6.58478	-6.70101	0.361473	0.21501
323	Adarb1	-3.44311	3.14106	0.0124917	1.70598	1.71937	1.81182	0.0132319	4.73614	4.68604
324	A930004D18Rik	-6.0187	-1.43057	0.0125094	-1.13604	-3.29287	-6.58478	-5.11605	1.78034	0.633414
326	Sppl3	-1.2554	3.80192	0.0125507	3.09237	3.45104	3.48802	3.57395	4.46212	5.07578
327	Slc26a10	-3.86833	4.23624	0.0125681	3.02534	0.995889	1.45414	2.535	6.28245	4.48687
329	Fam189a2	-5.75525	1.01629	0.0127642	-1.0182	0.427606	-6.58478	-4.37909	2.69563	2.84205
330	Rfx5	-2.32523	1.59034	0.0128295	2.53096	1.0356	0.285582	-0.434227	2.6793	2.79772
331	Hoxb3	-4.73905	-2.48714	0.0128555	-6.69063	-5.16734	-3.12535	-5.11605	0.277204	0.102899
332	Fam92a	-1.85965	2.86703	0.0128564	2.43091	1.65284	3.09646	1.40227	3.50153	4.25572
333	Arhgap26	-5.11327	2.54478	0.0129028	2.06092	-4.43038	1.44312	1.15074	4.64556	3.17917
334	Ces1d	-4.22607	3.35059	0.0129925	2.36737	-1.79811	2.65601	3.21636	4.42588	5.86129
335	Pxmp2	-4.80541	0.649563	0.0130426	-0.214893	-0.775023	0.44864	-6.70101	2.11371	3.47776
336	Adgrf5	-2.33441	7.05301	0.0130632	5.48835	5.28078	5.9173	4.88254	8.63274	6.72221
337	Krt8	-1.75611	2.66568	0.0131101	2.02018	2.37955	2.85609	2.10312	4.10686	4.29133
338	Nr2f2	-2.81392	5.88531	0.013185	4.30867	3.63894	4.34225	4.10069	7.23708	6.30742
339	Cyp2d22	-3.00933	4.20678	0.0131976	2.66472	1.79844	3.18505	2.65874	5.75013	5.10153
340	Prkd3	-2.73012	3.99938	0.0132045	2.98003	1.55604	3.30852	3.25754	5.38965	5.11062
341	Tmx4	-2.8227	2.93909	0.0132084	2.70384	1.74355	0.0445736	0.766592	3.99588	3.58598
342	Tbx2	-5.06141	0.285036	0.0132266	-0.42384	-5.16734	-1.8299	-2.45309	2.27449	0.924754
344	Gm15893	-5.01147	-5.93195	0.0133255	-6.69063	-6.7523	-6.58478	-6.70101	-4.45615	1.19464
345	Lhfpl2	-3.0087	5.59647	0.0133615	4.5942	3.92454	2.93682	3.85069	7.4598	5.77075
346	Chadl	-5.15032	-3.60955	0.0133773	-3.23119	-6.7523	-4.26285	-5.11605	-2.87119	2.24503
347	Tns1	-2.75587	5.22556	0.0134114	2.74609	3.12881	4.49537	3.08526	6.93692	5.54266
348	Pde10a	-5.56406	-0.230814	0.0134216	1.01673	-6.7523	-0.751893	-3.24158	1.78034	1.33773
349	Map4k5	-2.61936	2.98255	0.0134281	1.55255	2.03886	2.79676	-0.818371	3.85401	4.3323
351	Fam135a	-3.43034	1.93746	0.0136316	2.5644	-0.562479	-2.06122	-0.101101	2.95832	2.09193
352	Glt28d2	-5.43053	-5.2197	0.0136367	-6.69063	-6.7523	-6.58478	-6.70101	0.753303	-3.35653
355	Dmgdh	-6.52436	-1.29761	0.0136993	-1.19877	-6.7523	-6.58478	-0.770276	1.18192	1.82669
356	Pde4d	-5.61392	-1.39149	0.0137174	-0.0907137	-6.7523	-6.58478	-6.70101	1.91192	-4.20453
357	Selenom	-2.80347	3.68234	0.01378	2.62452	0.523821	2.90105	2.6096	4.94601	4.18004
358	Csnk1e	-1.18414	4.52687	0.0138048	4.07673	3.76438	4.23938	3.62878	4.70019	5.42738
359	Rnf40	-0.915028	4.7774	0.0138149	4.79671	4.53829	4.84515	4.0746	5.49601	5.31864
360	Arhgef19	-5.29115	-2.92412	0.0139137	-6.69063	-4.43038	-6.58478	-2.05716	0.116739	1.72621
361	Tmem47	-3.81373	2.81568	0.0139257	0.0775578	-1.54285	1.82036	3.13029	5.19741	3.8011
363	Tspan18	-3.14624	3.69762	0.014145	2.38886	2.34836	0.816096	1.38114	5.03771	4.50628
364	G6pc	-6.59304	-0.662226	0.0142068	0.547778	-2.84541	-4.99982	-4.37909	0.721767	4.95685
365	Cep68	-1.28947	4.60229	0.0142607	5.10825	3.59532	4.39892	3.35833	4.96549	5.13488
366	Ripply3	-3.67004	3.7387	0.0143251	3.44765	-1.19771	3.28095	1.77066	5.30773	3.77161
367	Hgfac	-7.13878	0.469873	0.0143522	0.448925	-6.7523	2.26384	-3.53109	3.05955	4.99465
368	Taf3	-1.08632	5.0683	0.0144338	4.75904	4.12345	5.0532	4.63493	5.6474	5.58566
371	Pcdhgc4	-2.47288	5.06218	0.014496	3.89902	3.56171	2.62223	3.62204	6.49761	5.02092
374	Stac2	-5.62849	-2.104	0.0145264	-3.88327	-5.16734	-3.77743	-6.70101	0.996709	-0.151418
375	Cpd	-2.6068	4.3335	0.014529	2.73354	1.75152	3.68083	2.61866	5.97451	4.22759
376	Pheta1	-2.80473	1.35407	0.0146102	1.18589	0.715302	0.0151298	-1.65662	2.62067	2.69513
377	Zfp689	-4.39665	0.721469	0.0146235	1.18589	-0.970944	1.64884	-6.70101	2.71177	2.48756
378	Plxna4	-2.32308	3.45603	0.014625	2.647	2.01919	1.17677	2.59131	4.2184	4.31353
379	Il12rb2	-5.211	-2.68255	0.0146607	-3.88327	-5.16734	-6.58478	-6.70101	0.737621	-2.43899
380	Zfp41	-5.20395	0.597275	0.0147073	1.09728	-6.7523	2.59264	-0.511189	2.89964	3.03005
381	Ndrg1	-2.95527	4.45095	0.0147786	2.36737	2.22784	3.30548	2.34065	5.81181	5.20019
382	Golga3	-0.918181	5.19617	0.0148163	4.92822	4.75003	4.83465	5.02818	5.76278	5.77818
383	8430429K09Rik	-3.36296	0.166017	0.0148587	1.68006	-3.05186	-1.4555	1.57976	1.53026	2.69029
384	Afap1	-6.88647	0.117246	0.0149023	0.793189	-6.7523	0.930917	-5.11605	3.06584	2.65096
386	Smurf2	-1.05991	4.94171	0.0149576	4.21401	4.04617	4.79946	4.34679	5.24879	5.57388
389	Kif26a	-4.97311	0.585185	0.0151266	0.320601	0.28112	-6.58478	-2.45309	1.98679	2.99906
390	Cav2	-3.12557	5.11575	0.0151495	3.57967	1.78297	3.28095	4.21262	6.81986	5.14818
391	Cyp2c29	-8.66284	1.87213	0.0151986	-0.759889	-6.7523	3.9765	-6.70101	4.35699	5.94852
392	Igfbp4	-2.52104	5.70565	0.0152664	3.95233	3.92981	4.54257	3.70093	6.76072	6.3514
394	Ybx3	-1.93796	4.07079	0.0153637	2.80723	3.74455	3.3882	2.05053	4.51482	5.76385
395	Gm11423	-4.67845	-0.224965	0.0153744	1.29237	-4.43038	-4.99982	-0.634924	0.887258	1.41018
396	Gm16139	-6.33673	-3.42111	0.0153788	-5.10566	-6.7523	-6.58478	-6.70101	-0.208223	-0.50409
397	Klhl26	-1.36252	3.73412	0.015392	3.79218	2.64644	3.52243	3.31161	4.35442	4.54165
398	Pik3c2b	-2.74542	4.32419	0.0154014	2.70812	3.06308	2.5675	2.6455	5.37389	5.7453
402	Adh1	-2.70202	5.17422	0.0157182	2.89246	3.39871	5.22378	3.83329	6.54315	6.94433
403	Als2cl	-4.09389	2.82785	0.0157255	3.15015	-0.213145	2.89298	-5.11605	3.9843	2.77504
406	Rbm18	-1.09912	5.01712	0.0157551	5.22338	4.61784	4.43272	4.2275	5.53905	5.57256
408	Aff4	-1.01972	4.84043	0.015867	4.5884	4.49266	4.03818	4.45823	5.05679	5.71999
409	Plcg1	-2.57875	3.87845	0.0158874	3.34692	2.10878	3.4987	1.46389	4.97221	4.8195
410	Polh	-5.78697	-0.928225	0.0159789	1.01673	-0.729936	-6.58478	-5.11605	3.0373	1.02044
411	Mlph	-5.02975	-1.80658	0.0159916	-4.3687	-0.643779	-6.58478	-0.397233	2.03891	3.44939
413	1700029I15Rik	-5.26224	-3.30226	0.0161548	-1.26436	-6.7523	-4.99982	-6.70101	-0.0638329	-1.8826
414	Il6st	-2.21621	7.45917	0.0162544	5.91647	5.88092	6.37504	5.10916	8.57365	7.46887
415	Ppm1k	-1.05951	4.62189	0.0162712	4.83832	4.22569	3.62589	4.34406	4.90272	5.41935
416	Limk2	-1.6841	4.05155	0.0162911	3.71345	2.89695	3.18505	2.62317	5.09959	4.00395
420	Unc5a	-3.54876	2.07075	0.0165246	1.85241	-2.10845	-1.15852	2.11597	2.14376	3.76701
421	Tnfsf10	-1.98071	4.65058	0.0165391	4.3975	3.39108	3.60133	2.46138	5.51855	4.78699
422	Prickle1	-4.83598	3.20948	0.0166423	2.39418	-0.377264	-0.970073	1.15074	5.287	4.06506
423	Zcchc24	-1.39641	5.10508	0.0166671	4.86827	3.54347	4.75228	3.31997	5.52656	4.88134
424	Cuedc1	-5.31714	0.95383	0.0166878	-0.582102	-6.7523	0.554768	-1.0863	2.41421	2.19122
425	Cuedc1	-5.31714	0.95383	0.0166878	-0.582102	-6.7523	0.554768	-1.0863	2.41421	2.19122
426	Ptprb	-2.57656	8.33692	0.0167002	6.86384	5.71301	7.32258	6.40277	9.66737	8.2366
427	Myzap	-4.93184	1.819	0.0167027	0.228237	-4.43038	-1.29938	0.906317	3.40307	2.34699
428	Myo5a	-3.80242	0.765476	0.0167438	0.603994	1.06148	-2.88434	-1.84303	1.94644	4.002
429	Sec14l4	-5.49909	0.172749	0.0167552	-4.3687	-3.05186	-6.58478	2.4962	2.17321	3.83439
431	Rasip1	-3.27536	3.41619	0.016824	1.68875	0.682325	1.46507	1.56108	4.45374	4.39761
432	Clu	-2.67792	5.9568	0.0168387	5.14503	3.11033	5.96765	5.07994	6.97712	7.33492
433	Ddx43	-5.4072	-3.76832	0.0168426	-1.93574	-6.7523	-6.58478	-6.70101	-2.02319	-0.50409
434	Myh11	-5.73235	-2.66358	0.0169134	-3.5207	-6.7523	-6.58478	-6.70101	-1.6488	-0.222677
435	Cog5	-1.87725	2.2196	0.0170066	2.19507	1.14856	1.80323	1.09989	3.63025	2.69995
436	Unk	-1.57166	3.55456	0.0170348	3.85916	1.72748	3.18175	3.37714	4.46688	3.83219
437	Abca6	-6.67828	-2.47414	0.0170465	0.0775578	-6.7523	-6.58478	-5.11605	-1.42053	2.46506
439	Llgl1	-2.28437	3.26116	0.0171152	3.64588	3.62382	2.13973	0.310214	4.29807	4.85994
441	Pdk4	-2.79656	3.04465	0.0171493	1.34829	2.01257	-0.281002	2.32413	4.83341	3.56233
442	Btnl2	-4.88035	-0.73678	0.0172568	-0.624537	-3.29287	-2.33686	-3.89366	0.705737	2.83768
443	Cadps2	-3.30688	1.2937	0.0173126	0.547778	-2.35999	-0.355964	0.169351	2.63766	1.78188
446	Hist1h3e	-4.51094	-0.281442	0.0174697	0.428315	-3.58238	-6.58478	-1.0863	1.62706	-0.259671
447	Dnase1	-5.50112	-2.82949	0.0176693	-0.42384	-6.7523	-6.58478	-5.11605	-0.208223	-1.317
448	Fgf11	-3.75871	-2.83553	0.0176717	-3.88327	-3.58238	-2.06122	-4.37909	1.08611	-0.336633
449	P2ry1	-6.72127	1.04834	0.017695	0.251888	-0.342912	-3.77743	-6.70101	3.60455	3.57289
450	Lect2	-6.56172	-0.988357	0.0177432	-2.04677	-6.7523	1.80323	-6.70101	0.901402	4.06693
452	Atrnl1	-6.83646	1.85497	0.017936	2.09401	-4.43038	-6.58478	1.48386	4.94003	1.63845
453	Cldn5	-2.87253	5.49436	0.0179736	3.47302	3.39108	3.92004	3.032	6.82265	5.7759
454	Syngr1	-6.50878	-3.15872	0.017976	-1.07592	-6.7523	-6.58478	-6.70101	0.298737	-0.693567
457	Plxnc1	-2.87324	5.82472	0.0180566	4.03644	3.89965	4.80592	2.95183	7.09873	6.41697
458	Pard6b	-5.1925	-4.85101	0.0180954	-1.0182	-6.7523	-4.99982	-6.70101	2.01308	-4.20453
459	Bmp2	-3.20367	5.67666	0.0181085	3.70276	2.94987	4.47118	3.5481	7.32873	6.14972
462	Zfp458	-5.45906	-2.34086	0.0181683	-1.56134	-3.58238	-6.58478	-6.70101	1.36658	-1.24106
465	Wdtc1	-1.01911	3.80613	0.018425	3.81022	3.62816	4.08322	3.70944	4.42955	5.21206
466	Dgkh	-6.35257	-1.08338	0.0184276	-1.56134	-6.7523	-6.58478	1.47391	1.52113	2.41312
467	Lrrc8b	-5.09574	-3.14259	0.0184339	-4.3687	-6.7523	-6.58478	-6.70101	0.116739	-3.35653
468	Ghr	-2.63845	2.75833	0.0184555	1.85241	-0.377264	3.40816	1.18773	3.18047	4.47706
471	Krt18	-5.82629	1.50755	0.0185331	2.3178	2.12114	-6.58478	-3.89366	3.47813	3.93809
473	Btnl9	-2.71316	5.22608	0.0185852	3.24454	3.06947	3.83833	3.81173	6.49615	5.90216
474	Fam160b1	-1.47006	4.07265	0.0185857	4.30726	2.86057	3.6667	3.69452	4.68596	4.90973
475	Fscn1	-3.04146	4.43263	0.0186208	3.1782	2.72545	2.41803	1.93198	5.7075	5.1865
477	Zfp93	-5.63798	0.0249903	0.0186656	-1.56134	-6.7523	-2.49732	3.22824	2.75135	3.12639
478	Gm16268	-4.52137	-0.589625	0.0186731	0.547778	-0.643779	-6.58478	-3.89366	0.737621	1.73564
479	Bhmt2	-3.77252	2.05977	0.0186906	0.528542	-1.39475	2.21935	-1.27475	3.23175	3.73211
480	Thsd1	-4.04379	3.26731	0.0188063	2.5785	1.36144	-2.49732	2.19077	5.15081	3.80782
482	Pomc	-4.63315	-0.554271	0.0188599	-0.540879	0.56058	-4.26285	-5.11605	1.82555	2.59508
483	Zfp715	-1.58035	4.21893	0.0189635	3.62792	3.48491	3.22739	2.65434	5.07874	4.40206
484	Gpr146	-1.02337	5.23386	0.018981	4.91717	5.1115	4.98744	4.58381	5.5759	6.35293
485	Tmem176b	-0.967572	7.69174	0.0190719	5.66335	5.83805	6.53464	6.73921	7.50523	7.0104
486	Pik3c2g	-5.44514	-4.92352	0.0190738	-6.69063	-6.7523	-6.58478	-5.11605	-3.97072	2.56365
487	Tcerg1	-1.34992	5.20304	0.0191163	5.37108	4.88387	3.75172	3.71156	5.12166	6.08618
488	Trim35	-1.39054	5.03552	0.0192099	4.54957	3.63248	4.69541	4.01065	5.55926	5.28933
489	Wdr90	-3.34848	1.1411	0.0192121	1.73144	1.0869	-3.41486	-2.61355	2.20206	1.93707
491	5330417C22Rik	-6.14313	-3.43053	0.0193826	-5.10566	-6.7523	-6.58478	-6.70101	1.82555	-3.06703
492	Igha	-4.99338	5.1987	0.019468	7.25143	5.00883	-3.77743	6.11737	7.85985	7.80649
493	Slc22a1	-7.5528	-0.091113	0.0195669	0.64029	-6.7523	0.470499	-6.70101	2.2191	3.82999
495	Atrn	-1.47408	3.66184	0.0198465	2.9037	3.57525	2.42924	2.82451	4.57672	4.44724
496	H1f0	-2.47818	4.41465	0.0198473	2.90743	1.77517	3.05727	3.25754	5.36944	4.65283
498	Frs3	-3.98574	-0.57904	0.0198774	-1.0182	-2.84541	-4.26285	-2.61355	0.956631	0.592484
499	Ncald	-5.53177	-1.86043	0.0198805	0.931425	-3.94495	-6.58478	-6.70101	2.03891	-2.13414
502	Mypopos	-5.57054	-3.15631	0.0199556	-1.83265	-6.7523	-4.26285	-6.70101	-0.996719	0.187788
503	Afm	-4.47306	-0.0256917	0.0199601	-1.83265	-2.35999	-6.58478	3.02179	1.82555	2.97139
505	Thrsp	-2.44506	3.57132	0.0200364	2.52126	2.60305	2.63196	1.11277	5.08881	4.13265
508	Rufy2	-2.23578	2.60787	0.0201267	2.52126	1.2077	1.39821	1.66967	2.79746	4.58403
509	Clec4g	-2.08595	9.32975	0.0202395	7.50328	7.29882	7.82997	8.1893	10.5529	9.0245
510	Atg16l1	-1.40274	4.09432	0.0202427	3.92684	3.22641	4.12344	3.02861	4.37103	5.33734
511	Hist1h2bn	-5.05053	-3.66393	0.0202448	-2.29831	-6.7523	-6.58478	-6.70101	-2.69062	-0.549178
512	Myo18a	-1.12602	5.78422	0.020246	5.49951	4.97349	5.74921	4.87311	6.6802	5.88955
513	Nnmt	-7.14469	-0.905113	0.0204023	-0.540879	-6.7523	-1.09293	-6.70101	1.37674	2.91441
514	Spred2	-2.2595	2.11659	0.0204041	1.90556	0.407568	1.63922	-0.071657	3.00164	2.75663
515	Tusc1	-4.03561	-1.58843	0.0204303	-1.83265	-4.43038	-4.26285	-1.20916	-0.669554	1.89561
517	Oit3	-2.09563	7.75159	0.0205196	6.40921	6.16637	5.71985	6.73244	9.06036	7.50602
518	Gpc3	-4.59574	-4.16341	0.0205388	0.179738	-5.16734	-6.58478	-5.11605	-1.9201	0.0127014
520	Tinagl1	-2.11416	6.96753	0.0206428	5.48648	5.13072	5.43446	5.68566	8.09753	6.86196
521	Gem	-5.8075	-1.42333	0.0206429	-1.40522	0.614019	-6.58478	-6.70101	1.89788	2.65096
522	A630072M18Rik	-2.53971	1.16872	0.0206539	1.26938	-0.244509	0.595126	1.93198	2.52342	3.86479
523	Wdr78	-5.83001	-2.79294	0.0206594	1.13592	-4.43038	-6.58478	-6.70101	0.381793	-0.151418
525	Slc1a5	-4.7688	0.791131	0.0208334	0.974709	-1.70791	-6.58478	1.81862	2.81997	2.33463
526	Elovl6	-5.56121	0.169848	0.0208539	1.39152	-6.7523	1.38676	-6.70101	-0.847341	3.59378
527	Gm17275	-4.90863	-0.620356	0.0208783	-2.60316	-6.7523	0.816096	-3.89366	0.0421006	2.49868
529	Iqsec1	-1.67558	4.27441	0.0210618	3.81618	3.41637	4.3378	2.22083	5.02323	5.01125
530	Jun	-0.82817	7.9875	0.0210687	8.03277	7.44944	7.35452	7.44945	8.13476	8.36575
531	Tbc1d8	-1.73627	3.31783	0.0210796	2.02705	2.38469	1.08055	2.85932	3.58715	4.22592
532	Apon	-5.63162	1.03692	0.021083	0.603994	-5.16734	-2.67789	1.51331	1.28262	5.12415
535	4931428F04Rik	-4.6675	-0.411091	0.02119	1.55255	1.4126	-2.88434	-6.70101	1.94644	3.24668
537	Acox2	-4.55284	1.10373	0.0212596	0.840755	-2.50438	-6.58478	2.46138	2.42894	1.97737
538	Cbx2	-6.97099	-3.14949	0.0213342	-4.3687	-6.7523	-6.58478	-6.70101	-1.56863	2.30959
539	Cyp2a5	-4.9634	-2.18074	0.0213497	-6.69063	-0.342912	-6.58478	-5.11605	1.18192	1.72621
541	Trim65	-1.02261	4.54138	0.0214551	4.74244	4.33847	4.52961	3.5338	5.02968	5.36722
542	Elk3	-2.30199	5.75473	0.0214588	4.80872	3.8128	4.29862	4.41077	7.05886	5.74879
547	Hdac11	-5.91229	-2.0465	0.0218964	1.67132	-6.7523	-6.58478	-4.37909	0.970114	-1.317
548	Tmeff2	-4.67275	-5.87077	0.021942	-6.69063	-6.7523	-6.58478	-6.70101	0.829252	-4.94149
549	Aqp1	-2.21536	8.37245	0.0219623	6.90498	6.00321	7.11468	7.31117	9.54256	8.27308
550	Pxk	-0.956563	5.79024	0.0220158	5.22712	5.0311	4.80914	5.05179	5.94281	5.91571
551	Epb41	-0.853066	4.85671	0.0220591	4.87875	4.29959	4.37594	4.0713	4.92453	5.31629
552	Samd14	-4.77583	-4.15718	0.0221198	-6.69063	-6.7523	-6.58478	-3.53109	0.479309	-2.61957
553	Selenbp2	-5.58915	2.99182	0.0221774	0.658102	-2.50438	4.55796	-0.472195	4.99135	6.46098
554	Sh2d3c	-4.13121	3.98301	0.0221899	3.01846	0.190211	3.4637	0.0404533	6.11806	4.22425
555	Ankrd44	-1.09261	5.10758	0.0222415	4.71185	4.32117	4.64944	4.45949	5.32685	5.78387
556	Plekhb1	-5.67154	-0.627325	0.0223902	-1.40522	-6.7523	0.962111	-4.37909	0.689527	3.22341
557	Chic1	-4.82117	0.733061	0.0224221	0.129552	-6.7523	0.260707	0.935611	1.18192	3.56762
560	Kdm1a	-1.28764	4.10999	0.0226182	3.55136	3.09788	4.4927	2.89331	4.62333	4.83384
562	A330009N23Rik	-4.31361	1.95015	0.022662	0.744002	-1.70791	-1.29938	-0.551267	3.71678	2.2712
565	Hsd3b3	-7.14833	-0.243787	0.0227614	-0.350777	-6.7523	-6.58478	1.57976	1.42649	4.31511
566	Sh3yl1	-5.3544	-1.54604	0.0227788	1.50413	-2.10845	-2.49732	-6.70101	2.48166	1.13888
569	Ints5	-1.67723	3.56209	0.0228843	3.48305	3.03397	2.52113	3.19229	4.7012	4.50903
570	Fah	-4.08138	2.60001	0.0228927	0.228237	2.10256	0.513249	-0.592489	4.12354	5.91933
571	Ddah1	-3.2081	2.41776	0.0229003	0.658102	0.345729	0.833069	0.498659	4.4645	2.89771
572	Zfp553	-2.73609	1.41155	0.0229126	0.744002	0.927177	-1.63059	-0.325974	3.5314	1.45654
574	Sdk2	-5.74866	-2.96272	0.0230914	-5.10566	-5.16734	-3.41486	-6.70101	0.0674116	1.35006
578	Tsnaxip1	-5.47587	-2.2951	0.023215	-2.29831	-5.16734	-6.58478	-6.70101	0.187706	-1.317
579	Il27ra	-4.28455	3.34905	0.0233032	3.60285	-3.29287	2.24494	2.87453	4.25741	4.38868
581	Ttc21a	-4.4864	-1.63379	0.0234474	-0.214893	-0.0380579	-6.58478	-5.11605	1.18192	0.989242
583	Slc25a23	-3.12934	1.07574	0.0234953	-0.759889	0.324512	-3.12535	0.992473	2.61638	2.65096
584	Kif16b	-1.07489	4.29761	0.0235524	4.43801	3.9157	4.03085	3.17704	4.52969	5.13755
586	Rorc	-4.87302	-1.34203	0.0236811	-6.69063	0.779078	-6.58478	-3.89366	1.43624	3.00687
587	Cd27	-3.20076	0.545756	0.0237007	-1.73643	0.324512	-3.12535	-1.94613	1.55731	2.23841
588	Zeb1	-2.28708	4.92294	0.0237201	3.59362	2.43999	3.37667	4.6147	6.04986	5.11153
589	Gan	-5.18512	-2.1251	0.0237299	-1.73643	-6.7523	-1.7268	-6.70101	0.534805	-0.693567
590	Abat	-2.36201	3.45757	0.0237301	2.13274	2.07106	1.50797	3.05554	4.87432	4.18004
591	Zc3h12c	-4.84027	-0.838533	0.0237828	-6.69063	-2.84541	-6.58478	-2.61355	2.17902	-0.417933
594	Gnmt	-2.84087	4.72894	0.0238404	3.12796	1.90233	4.48735	3.98636	5.21451	6.94814
597	Cd59a	-2.10406	6.57877	0.0239793	5.45817	5.32551	5.35956	4.84443	7.81455	6.78117
600	Nfic	-1.08341	6.79748	0.0240651	5.86708	5.98431	6.54337	5.91439	7.2494	7.17366
601	Igkv1-135	-7.42297	-2.30495	0.024089	0.916704	-6.7523	-6.58478	-3.53109	-1.05016	4.64534
602	Igfbp3	-5.59835	-1.38743	0.0241073	-1.64623	-6.7523	-4.26285	-3.00057	-1.42053	2.89771
604	BB365896	-5.39213	-3.41092	0.0241664	-1.33307	-1.89432	-6.58478	-6.70101	-0.119867	1.74501
605	Hes1	-1.31329	5.94608	0.0245002	5.79042	4.57019	6.04935	5.41825	5.8281	7.2982
606	C1qtnf6	-5.55395	1.27225	0.0245006	0.744002	2.21059	-6.58478	-5.11605	3.92496	2.17745
607	Tmem204	-2.16985	6.99964	0.0245208	5.56529	4.83594	5.60905	6.07357	8.48948	6.63798
609	Fads1	-0.922064	5.39145	0.0245358	5.58054	4.79024	5.20353	4.36171	5.97158	5.42956
610	Crb3	-5.33746	-2.2101	0.0246162	-1.64623	-6.7523	0.672605	-4.37909	0.737621	2.25818
613	Cd209b	-4.78778	2.50154	0.0246453	1.82901	-4.43038	1.82036	2.47641	4.27109	3.92372
614	Syne1	-1.47733	4.41459	0.0246584	3.56794	3.95073	3.4362	3.79784	4.92626	5.58435
615	Tpbgl	-3.49765	5.01677	0.024672	3.81618	2.48849	2.67025	2.73153	6.24862	5.95358
617	Usp35	-4.01213	2.29986	0.0247705	1.8132	-0.152391	0.962111	-1.02859	2.99835	5.01995
618	Car8	-2.57364	5.29341	0.0247711	4.37209	2.34836	3.86952	4.0746	6.52041	5.09697
620	Kif3a	-1.25241	4.63442	0.0249118	4.08334	4.26659	3.7584	4.22602	5.01186	5.74821
621	Rad51b	-5.38333	-4.15856	0.0249428	0.342796	-4.43038	-6.58478	-5.11605	-1.9201	2.34082
622	Trim56	-1.1812	5.10988	0.0249673	4.98401	3.87249	4.69888	5.07254	5.70448	5.53795
623	Jcad	-3.60812	3.78184	0.0250205	3.38752	-0.643779	3.25284	1.78683	5.32488	4.1237
624	Slc39a8	-2.34062	4.42152	0.0250385	3.13433	2.16358	3.50929	2.69345	5.17065	4.87815
625	Proser2	-5.5959	-4.58184	0.0250911	-6.69063	-4.43038	-6.58478	-6.70101	1.24983	-1.57226
626	Gab1	-2.53902	2.56997	0.0251007	1.97115	2.08375	1.44312	-2.17745	3.52684	2.92681
627	Lims2	-3.1222	3.60593	0.0251827	2.22525	0.809939	2.32511	2.40489	5.63687	3.87975
628	A430033K04Rik	-4.42739	0.390089	0.0251869	1.56204	-5.16734	-0.970073	-4.37909	1.8837	-0.549178
629	Cables2	-2.97787	2.07997	0.0252121	2.17046	-0.0940919	3.17511	-1.74682	3.49455	3.22006
632	Cstf2t	-1.37234	4.66542	0.0253374	4.80673	3.99001	4.1286	4.5248	5.24602	5.88267
633	Sptbn4	-3.28444	-0.479748	0.0253534	-0.0907137	-1.99742	-3.77743	-0.361164	-0.0366114	2.61565
634	9230116N13Rik	-4.07832	0.199256	0.0253794	0.566761	-1.62302	1.00767	-6.70101	1.12279	2.62075
636	Msantd4	-0.846274	5.08212	0.0255982	4.59766	4.65124	4.97029	4.33996	5.71001	5.27485
637	Atad3a	-1.87776	4.04274	0.025643	4.52551	3.35753	3.18836	0.750197	4.41975	4.50214
638	Rtkn	-5.05273	-0.115702	0.0256436	-0.350777	-6.7523	-4.99982	0.575111	2.05164	-0.460368
639	F13b	-5.36902	-0.40097	0.0256798	0.251888	-6.7523	-6.58478	-1.41561	0.0421006	0.267958
640	Lad1	-5.281	-3.93113	0.0256928	-6.69063	-6.7523	0.915063	-6.70101	0.361473	1.33773
641	Ngfr	-5.09996	-1.46655	0.0257195	0.154864	-1.99742	-6.58478	-3.89366	-0.0915779	2.67076
642	Csnk1a1	-0.820307	6.81871	0.0257425	6.56838	6.53209	6.20495	5.95608	6.8867	7.31166
643	Trmt9b	-5.67488	0.26277	0.0257503	-0.032415	-6.7523	1.40957	-6.70101	3.16003	-0.643814
644	Mapk8ip3	-1.87877	4.6108	0.0257759	3.99325	3.14403	5.68112	2.99421	5.3275	6.09994
645	Gm12739	-4.33355	-3.39468	0.0258101	-6.69063	-6.7523	-1.29938	-4.37909	-1.16337	0.973388
646	Upb1	-3.44301	1.35635	0.0258117	-0.386846	-2.22874	3.3592	1.29334	3.40804	4.27525
648	Sncaip	-5.2126	0.875699	0.0258414	-0.214893	-1.26045	-6.58478	1.1755	2.87835	3.24998
649	Spry1	-4.10493	1.54411	0.0258846	0.251888	1.91658	0.183401	-6.70101	3.25947	2.94318
650	Tnks	-2.05696	2.51795	0.0259081	2.9037	1.18433	3.64283	1.38114	3.53367	4.52271
651	Ppp1r2	-1.32112	4.8564	0.0259739	4.49239	3.98832	4.25206	3.51936	5.27415	5.22968
652	Akr1c14	-6.23989	-0.320942	0.0259791	-2.99019	-6.7523	1.62954	-5.11605	1.06113	4.02525
653	Adgra2	-4.38746	2.14432	0.0259869	1.29237	-2.84541	2.17344	-1.49156	3.76785	2.95534
655	Dlc1	-1.76156	5.41806	0.0259982	4.2438	4.16581	4.96741	3.77371	6.49411	5.56861
656	Nrarp	-5.12197	-0.20609	0.0260011	-2.16706	-0.729936	-6.58478	-3.24158	0.814379	3.25981
659	Hpn	-2.1037	4.05156	0.0261529	3.23863	1.2645	3.2654	4.00375	4.19705	5.26348
660	Numbl	-3.12195	-0.288417	0.026201	-1.26436	-0.27657	-2.88434	-1.84303	0.970114	2.39538
661	Fer1l6	-4.84917	-2.11759	0.0262384	1.60858	-6.7523	0.33408	0.332409	2.6793	1.58728
662	Ankrd23	-4.04358	2.27463	0.0262675	1.89057	1.84389	3.42505	-6.70101	3.65967	4.31511
664	Hsd3b5	-6.83308	-1.37884	0.0263228	-6.69063	-6.7523	2.69831	-6.70101	1.78798	4.20231
665	Muc1	-5.40901	-0.99229	0.0263774	-1.26436	-4.43038	2.25757	-6.70101	3.09383	1.45654
668	Heg1	-0.994947	6.35067	0.0266299	6.03154	5.78176	5.6109	5.4395	6.7209	6.53845
671	Fbxo5	-3.99145	1.6799	0.0266799	1.12315	2.10878	-6.58478	0.906317	3.18626	3.25326
672	Strip1	-1.57558	3.78153	0.0267271	3.90836	2.36404	2.73489	3.14917	3.93187	4.64284
673	Sema6a	-2.80785	5.29006	0.0267765	3.88586	2.47411	3.64042	3.58785	6.5454	5.25695
674	4932438A13Rik	-1.15095	4.99374	0.0268847	4.60227	4.37762	4.56306	4.44556	5.2789	5.94852
676	Rbfox2	-3.87211	1.90227	0.0270703	1.30373	0.16656	2.25757	-4.37909	3.49455	3.25326
677	Ppp1r16b	-2.87615	5.75967	0.0271318	4.3185	3.36793	4.4131	4.04634	7.21406	6.22571
679	2810459M11Rik	-5.58292	-3.28156	0.027187	-6.69063	-6.7523	-4.26285	-6.70101	-1.16337	0.392406
680	Sord	-1.1336	6.14017	0.027348	4.76727	5.57497	5.42889	5.4395	6.9296	6.31412
681	Plekha3	-1.52234	3.53821	0.0275562	2.92224	2.19898	3.42505	2.86314	3.71077	4.87175
682	9030407P20Rik	-4.49481	-2.7133	0.0276191	-0.120771	-0.729936	-4.26285	-6.70101	0.277204	1.92063
684	Zfp518b	-4.46553	-1.35074	0.0276291	-1.73643	-5.16734	-4.99982	1.59819	1.60994	0.804459
685	Aox3	-5.9412	0.55109	0.0276539	0.886802	-3.94495	-6.58478	1.0337	1.6013	3.75083
686	Oscp1	-4.81873	-1.13371	0.0278062	1.11027	-4.43038	-4.26285	-1.57173	0.164436	2.43064
688	Hdac7	-3.24063	4.03048	0.0278654	2.35103	1.2756	2.26384	2.04382	5.31897	4.67137
689	Ttpal	-1.33873	3.95163	0.0279291	3.53217	3.09162	3.37377	2.87074	4.00246	4.95383
690	Tmed8	-3.6986	0.927138	0.0279337	-0.624537	-0.970944	-0.0456242	-4.37909	1.89788	2.23177
692	Mxra7	-5.29434	0.417689	0.0279779	-2.29831	-6.7523	-4.26285	1.75431	2.5461	0.633414
694	Csgalnact1	-5.04748	1.91512	0.0280109	2.68658	1.51916	-6.58478	-1.02859	4.70322	2.01657
695	Ap2a2	-0.926381	7.10137	0.0280317	6.78422	6.5011	7.1136	6.21431	7.28793	7.77454
696	Car14	-5.82055	-3.46781	0.0280545	-1.64623	-6.7523	-6.58478	-5.11605	0.140785	-1.0346
697	Kyat3	-4.10008	2.32016	0.0280619	2.26648	2.94292	-6.58478	2.18468	4.22965	3.86908
698	Gabbr1	-3.06798	1.87465	0.0280917	1.89057	-2.10845	1.02255	1.32689	2.56844	3.12997
699	Prpsap1	-1.29419	3.83641	0.0282194	3.63017	3.54805	3.85089	3.14291	4.13406	5.57519
700	9930012K11Rik	-4.18602	1.15936	0.0282782	1.45403	-2.66484	2.09821	-1.74682	2.35378	4.12549
702	AW549877	-1.01992	4.69327	0.0283489	5.08457	4.27353	4.41169	3.66858	5.32881	4.98084
703	Ip6k1	-1.01773	5.5407	0.0283535	5.64616	5.36242	5.05682	4.56402	6.17011	5.96214
704	Gm17068	-4.94613	-2.39807	0.0283915	-0.461808	-6.7523	-6.58478	-3.53109	-0.755711	-0.971869
709	Dgkg	-3.44279	-0.0585987	0.0285215	-1.13604	-0.27657	-2.88434	-3.53109	1.11066	1.91233
710	Sema4a	-1.81366	3.26007	0.0285699	3.15956	2.81945	1.65839	2.80082	4.00737	4.63404
711	Dpf3	-5.37079	-2.88815	0.0286	-6.69063	-5.16734	-6.58478	-6.70101	-2.53015	1.36229
712	Arhgef17	-5.47986	-2.05515	0.0286256	-0.582102	-5.16734	-3.77743	-3.24158	-0.945188	3.7415
713	Flt1	-2.74382	5.73591	0.0286934	3.79621	3.34967	4.37739	4.12792	7.24299	5.93272
714	Megf9	-2.15969	1.31242	0.0287728	1.17356	1.02248	1.60997	1.49374	2.40432	4.7268
715	Pbld2	-5.32542	2.29934	0.0287732	0.228237	-6.7523	3.61366	3.49743	3.87028	5.13843
716	Tmf1	-1.21578	4.22662	0.0287964	3.82803	3.11033	4.40603	3.78783	4.34669	5.47952
717	Sptbn1	-1.6712	7.49528	0.0288071	6.30673	6.03213	6.71027	6.45206	8.35422	7.67926
721	Nlrp12	-5.92355	-2.42459	0.0289155	-5.10566	-6.7523	-6.58478	0.310214	-0.438228	3.00297
722	Fcgr2b	-1.96252	8.31341	0.0289467	6.8247	6.31664	6.86887	7.41606	9.47907	8.01034
723	Thra	-1.97934	3.26411	0.0290259	2.40477	1.69478	3.18175	1.30461	3.87566	4.11469
724	Fat4	-3.283	2.58023	0.0290694	0.727226	-0.377264	-0.10905	0.766592	3.87745	2.63593
725	Ska2	-1.92967	1.97842	0.0290723	1.315	0.407568	1.74165	0.647715	2.83479	2.73329
727	Cxcl12	-1.44953	5.08912	0.0291206	4.14463	3.57075	5.04229	4.03792	5.8723	5.238
729	Snrk	-1.90671	6.42648	0.0292154	5.74426	5.45685	4.91456	4.35765	7.52606	6.25306
731	Tspan17	-1.44962	3.58677	0.0292709	4.24233	3.20625	3.30548	2.14761	3.67004	5.20274
732	Prmt3	-2.6589	1.83616	0.0292982	2.42051	1.50036	1.94269	-3.00057	2.52798	3.61693
733	Igfbp7	-2.70271	5.54715	0.0293478	3.78612	3.42137	4.36869	3.59934	6.44094	6.44275
734	Pdk1	-1.5539	3.83483	0.0294135	2.94781	2.61183	4.25048	2.6096	4.12505	5.19336
735	Ushbp1	-2.06721	6.57031	0.0294276	5.34039	4.09083	5.96428	5.83305	7.7961	6.55353
736	Adam23	-2.81456	6.28584	0.0294441	3.47805	3.52498	4.33035	4.82108	7.50566	6.33444
737	Robo4	-2.20413	6.36912	0.029521	5.03175	4.54976	5.41063	4.45064	7.94926	5.96163
738	Ptch2	-2.52308	2.6662	0.0296036	0.622256	1.56511	1.59014	1.31579	4.42221	3.57026
740	Stab1	-1.35943	8.34034	0.0296714	6.82199	7.14128	7.17542	6.97505	9.08158	7.84007
741	Lrrc32	-4.03954	4.72752	0.0296757	3.54897	0.118061	2.62711	2.96254	6.85526	4.38118
742	Tns2	-2.74364	4.69473	0.0296933	3.26502	4.0798	2.60257	1.70413	6.59383	4.82393
743	Rgn	-2.95968	2.90776	0.0297324	-0.42384	1.81375	2.23858	1.1755	3.97931	5.54333
744	Gm24053	-4.55147	-4.98528	0.0297395	-6.69063	-4.43038	-6.58478	-6.70101	-2.87119	0.653452
745	Sec14l2	-4.24732	1.92769	0.0297507	0.364656	0.427606	3.68083	-5.11605	3.19777	5.07948
746	Cbs	-4.35695	1.67767	0.029751	1.13592	0.698908	3.94757	-6.70101	4.21557	3.62456
747	Dzip1	-5.24195	-2.86342	0.0297923	-0.151468	-3.94495	-6.58478	-6.70101	0.0163375	-0.549178
749	Arhgef26	-4.70943	-3.48668	0.0298153	-6.69063	-6.7523	-4.99982	-1.84303	-1.49268	1.28732
750	Mast3	-1.15616	4.50078	0.0298276	4.45467	4.09083	4.41028	3.36642	4.84077	5.45974
751	Ildr1	-3.18335	0.0534646	0.029832	0.760585	-0.821566	1.90306	-2.79412	2.17321	3.11198
752	Cd55	-1.54585	6.85841	0.0298891	5.46324	5.35785	5.15373	5.83596	7.68793	6.24359
753	Cdh2	-4.29955	-1.96961	0.0300811	-6.69063	-3.29287	-4.99982	-3.53109	-0.628331	1.59766
755	Gamt	-2.13271	3.02907	0.0301613	3.22376	0.968796	2.25127	0.950038	3.0437	3.94826
756	2810405F17Rik	-4.94011	-2.44309	0.0301713	-1.73643	-6.7523	-4.26285	1.2238	-0.23892	2.69513
757	Lama5	-4.62905	0.907051	0.0301924	0.856268	-1.79811	-3.12535	-1.94613	3.42527	1.20825
758	Gchfr	-3.12658	2.58633	0.0302397	-0.247683	0.0421125	0.381001	1.91001	4.13705	3.38493
761	Zfp599	-4.99831	-2.28215	0.0303252	-3.23119	-3.58238	-3.41486	-6.70101	-1.9201	3.38194
764	Art4	-6.04668	0.563252	0.0305087	0.204191	-6.7523	-6.58478	2.80876	3.48049	0.319033
765	Crim1	-1.82737	5.06471	0.0305629	4.41069	4.4541	3.50135	2.94464	5.86735	5.28853
766	Fzd4	-4.59177	1.84389	0.0307934	0.988854	-4.43038	2.69367	-0.361164	3.65967	3.07902
767	Camkk1	-2.38968	2.97468	0.0308166	4.16968	1.82134	-1.29938	3.31997	4.4271	2.93911
769	Nudt7	-2.8805	2.80773	0.0308959	1.4843	0.190211	2.81396	1.65213	3.96423	4.53221
770	Ccser2	-1.22985	4.67701	0.0309458	4.41463	4.11111	3.06088	3.58092	5.15598	4.60476
771	Neurl4	-1.31687	3.87092	0.0309668	3.52491	3.64751	4.00487	2.56811	4.75476	4.77332
773	Raph1	-1.84181	4.43568	0.0310709	3.81816	2.81565	2.077	3.70093	5.39903	3.90504
774	Nek6	-1.91146	3.36985	0.0310775	3.41397	3.95936	0.285582	2.77674	4.1681	4.8824
775	Ophn1	-1.6203	3.66103	0.031156	4.00373	1.96537	2.64644	4.25391	4.33631	4.5104
778	Mbl2	-5.64736	0.458189	0.0312864	-1.83265	-4.43038	1.229	-2.05716	2.34863	4.94877
780	Pcnx2	-5.15611	-4.77068	0.031321	-6.69063	-6.7523	-6.58478	-6.70101	0.233149	-3.35653
781	Pla2g12a	-2.56837	1.35517	0.0313278	1.29237	-0.0940919	1.06627	-0.723734	1.43624	4.02717
783	Ccnd2	-1.86654	6.13559	0.031334	4.23937	4.86287	4.39321	5.19115	7.19338	6.15895
784	4930412C18Rik	-4.72925	-0.37319	0.0313437	-1.64623	-6.7523	-0.0149274	0.417927	0.401831	3.77161
785	Scarna2	-3.86208	-0.930582	0.0313796	-1.0182	-4.43038	-2.33686	-1.84303	-0.711989	2.41899
787	Gpatch2	-1.64279	4.28998	0.0315131	3.995	2.24488	4.07075	4.38313	5.27415	4.69815
788	Smad3	-2.06831	3.02961	0.0315385	2.3565	3.20625	-0.0149274	1.85741	4.30341	3.61181
789	Gm15270	-4.35413	-2.2412	0.0315471	-1.56134	-6.7523	-6.58478	-2.45309	-0.996719	-1.317
792	Zfp956	-3.02612	1.32871	0.0316208	1.86012	-0.27657	-0.856863	1.33791	3.36275	2.64597
793	Cyp4f14	-4.97336	-1.21981	0.0316348	-2.4427	-3.05186	-2.67789	-4.37909	1.89788	1.39836
794	Gm17083	-4.53401	-1.75481	0.0316574	0.103789	-4.43038	-6.58478	-6.70101	0.0421006	-2.43899
795	Map4k2	-1.35316	4.50302	0.0318321	3.93417	3.32318	3.98981	3.21038	5.39153	4.20741
796	Tapt1	-2.47548	2.52316	0.0319112	1.87543	1.21924	1.54964	-1.0863	3.1243	3.17225
797	Plpp3	-1.66844	8.50069	0.0319345	7.72082	7.68421	7.33044	6.50981	9.38154	8.45622
798	Ercc6l2	-1.985	2.43737	0.031999	2.69524	2.97391	2.11912	-0.723734	3.33436	4.08364
799	Sardh	-3.83177	2.42497	0.0320112	2.1391	-0.970944	3.18836	1.66967	4.5701	5.04102
803	Ptprk	-4.53563	1.47345	0.0320819	1.04408	1.73554	-6.58478	-0.0428021	3.65759	2.93911
805	Pabpc4l	-5.9788	2.56485	0.0321333	1.05757	-6.7523	2.65601	2.00979	5.2017	3.58337
809	Stam	-1.90839	3.88181	0.0322718	4.05	3.2378	3.83201	1.0337	4.89036	4.47987
810	Lamc1	-4.63966	1.53792	0.0322771	-2.29831	-4.43038	2.10521	1.82646	4.18409	3.50007
811	Cdc42ep1	-3.38274	4.29548	0.0322953	2.41004	2.35883	1.32811	2.12871	6.14692	4.54969
812	Gm26884	-5.07179	-1.49028	0.032309	-0.624537	-5.16734	-1.63059	-6.70101	-1.35181	2.6054
813	Ntng2	-4.60899	-2.31887	0.0323405	-6.69063	-5.16734	-3.12535	-4.37909	-0.755711	1.38643
815	Dst	-0.830091	5.28059	0.0324509	5.02576	4.61457	4.66729	4.58034	5.42251	5.48022
816	Sod3	-2.17441	2.68993	0.032481	1.53338	2.70918	-0.175392	0.798832	3.76205	3.24998
817	Gjb1	-4.95479	3.03585	0.0325092	1.41266	-5.16734	2.77497	4.43277	4.16663	5.4519
818	Slco3a1	-2.25375	3.75574	0.0325244	2.58782	1.07425	3.82567	2.31858	4.37737	4.54165
820	Tshz2	-2.63283	2.80236	0.032585	1.61771	0.523821	1.74165	1.39174	3.76011	3.73446
821	Saal1	-1.76937	2.88167	0.032622	1.84465	2.17547	3.06806	1.04718	3.54947	4.26552
823	Gm13562	-6.16269	-2.95569	0.0326647	-0.281236	-6.7523	-4.99982	-6.70101	-2.25452	2.34082
826	Pmepa1	-2.68676	1.99183	0.0330115	-0.120771	0.855027	1.00767	-0.678646	3.42282	2.85075
829	Pcgf3	-2.63121	2.61304	0.0330832	1.99937	1.89516	-1.03019	1.85741	3.99424	3.30801
830	Mat1a	-3.66266	4.18011	0.0330918	3.27082	-0.821566	4.44105	3.53141	5.09036	6.05215
832	Mtx3	-3.1049	1.21666	0.033187	1.26938	-1.99742	-1.7268	2.83232	1.98014	3.17225
833	Farp2	-1.84933	0.790028	0.0332202	2.63355	0.302979	1.29173	0.716839	2.14376	3.02621
834	Slc9a3r2	-1.95761	5.29254	0.0332337	3.56086	3.59088	4.70696	3.33103	6.12938	5.42883
835	Tln2	-4.52945	-2.14629	0.0332584	-1.64623	-5.16734	-1.7268	-3.53109	1.35635	0.267958
838	Gimap4	-1.7778	6.98332	0.0334095	5.9123	5.16842	5.88155	6.24863	8.0512	6.84328
839	Hus1	-2.24459	2.56024	0.0334192	2.46166	0.631401	2.62711	1.48386	4.40618	2.85075
840	Trp53i11	-1.96452	4.52088	0.0334273	2.76264	3.71428	3.59637	2.73986	5.46182	5.27565
842	A730011C13Rik	-3.83195	-0.669511	0.0334781	-0.247683	-4.43038	0.992646	-3.53109	0.0674116	2.60025
844	Gas6	-1.97888	4.6176	0.033504	3.39019	3.59974	2.66077	3.93107	5.57755	5.2188
847	Pam	-2.72409	3.96157	0.0336498	2.49673	2.71734	2.81396	0.716839	5.36371	4.40206
848	Tmem252	-3.76794	0.213673	0.0337094	-2.29831	0.345729	0.357731	-6.70101	2.59913	1.64847
850	Gm4890	-4.78957	-1.21425	0.0338025	-0.281236	-6.7523	-6.58478	0.611869	-1.42053	1.82669
851	Adgrl4	-1.89511	6.9261	0.0338479	5.39252	5.30264	5.38064	5.65131	8.30694	6.30029
852	Hmgn3	-4.15964	-3.90581	0.0338611	-0.713347	-6.7523	-6.58478	-6.70101	-0.178166	-4.94149
855	Cyp2e1	-3.77691	6.00146	0.0340587	4.24822	2.84575	6.74907	3.30039	6.87488	8.85849
857	Nid1	-2.38858	5.42243	0.0341654	3.19049	3.72444	3.9319	3.69023	6.69626	5.59669
858	Fgd5	-3.2821	4.08913	0.0342025	2.91485	2.95678	-0.0456242	2.84781	5.92344	4.73505
860	Zfp810	-1.83586	3.02802	0.0342431	2.3565	0.913033	1.02255	3.64439	3.316	3.80558
867	Ttll7	-4.73168	1.40766	0.0346096	1.30373	-1.79811	0.0151298	-4.37909	3.29204	2.12818
868	1110018N20Rik	-5.05393	-0.674687	0.0346583	-1.40522	-6.7523	-1.7268	-1.0863	0.57065	2.2712
869	Bcar3	-5.16225	-0.993224	0.0347268	-6.69063	1.30839	-6.58478	-6.70101	1.09844	2.81116
870	Ube2e2	-5.05371	-2.47351	0.0347517	-4.3687	-4.43038	-6.58478	-6.70101	0.622801	-2.0029
871	Gm11737	-4.5722	-0.662073	0.0348074	-0.315587	-4.43038	-6.58478	-0.397233	-0.0366114	1.35006
872	Msrb3	-2.896	3.7383	0.0348219	1.61771	1.51916	2.58764	1.66093	4.62759	4.90556
873	Slc39a3	-1.28634	3.91921	0.0348988	4.30019	3.13796	3.21773	2.78883	3.71678	5.06833
874	Fn1	-2.57131	2.73515	0.0349175	2.02705	1.73554	0.746134	1.56108	3.85219	4.1165
875	Dmwd	-1.18445	4.79807	0.0349194	4.38285	4.01174	4.84305	3.63772	5.05362	5.62741
877	Elmo3	-1.89635	0.737758	0.0349365	0.428315	0.648576	0.634385	1.09989	2.27991	3.11559
878	Eya4	-3.79545	-1.7698	0.0350501	-6.69063	0.913033	0.746134	-5.11605	3.16883	2.76125
879	Ctdspl2	-0.968942	4.68456	0.0350608	4.44316	4.55888	3.96308	3.34475	4.83893	5.21964
880	Ephb4	-2.84871	4.84338	0.0350669	3.02534	1.73554	3.57887	3.23415	6.59465	4.35695
881	Cdkn2c	-3.74654	1.49795	0.0350857	1.05757	1.59199	1.25442	-6.70101	2.78225	3.10108
882	Ccm2l	-4.12231	1.69129	0.0350885	-1.07592	-1.89432	-1.7268	1.2238	2.95494	3.36684
884	Rnf24	-4.46971	-0.424674	0.03511	0.154864	-3.94495	-6.58478	-0.131158	-0.148722	1.85292
885	Npr1	-3.10386	4.63431	0.0351444	2.83489	2.44491	3.38244	1.77066	6.19257	5.0093
887	Zfhx3	-1.0365	6.17008	0.0351609	5.82729	5.95052	5.70264	4.89191	6.63198	6.60717
888	Cish	-3.97933	1.41143	0.0351644	2.22525	1.63571	-6.58478	1.56108	3.25947	3.09742
890	Plxnb1	-4.03976	-1.94609	0.0353185	-6.69063	-3.58238	-3.41486	-3.89366	0.737621	0.0734554
891	Plekha7	-4.29111	-1.4212	0.0353405	-0.42384	-3.58238	-3.41486	-2.61355	1.55731	0.439327
892	Pim3	-1.40659	3.86892	0.0353534	3.95233	4.07027	3.70869	2.506	4.20847	5.74763
893	Epb41l2	-0.82272	6.54837	0.0354055	6.0678	6.06648	6.34466	5.74942	6.91748	6.84573
895	Qpct	-4.85026	2.43725	0.035428	1.89057	-2.66484	-3.41486	2.92652	4.62759	2.23841
898	Sox7	-5.25904	2.84767	0.0354971	2.59709	-0.0380579	-6.58478	3.15852	5.5053	2.67076
899	Cct6b	-6.15159	-3.57316	0.0355598	-0.540879	-6.7523	-6.58478	-6.70101	-3.07764	2.18435
900	Pcdhb21	-4.78369	-3.49625	0.0355719	-6.69063	-5.16734	-6.58478	-6.70101	-2.69062	0.293722
901	Gimap1	-2.85995	4.06206	0.035575	2.67788	3.33648	3.48265	0.144476	5.96781	4.66151
903	Ltbp4	-2.73309	6.34828	0.0356401	4.98753	3.56398	5.93313	4.00893	7.77165	6.39706
905	Cbx6	-2.51142	3.44214	0.0357706	2.02018	2.498	1.34003	0.978466	4.6212	3.83658
906	Cdc7	-4.36245	-0.459437	0.0358322	1.17356	-1.26045	-6.58478	-6.70101	1.22755	-1.317
907	Crtc3	-1.95041	3.22863	0.035875	2.71239	2.45471	3.16843	0.21785	3.40059	4.65034
908	Ccnb2-ps	-5.87805	-2.70472	0.0358772	-2.60316	-6.7523	-4.99982	-1.14642	-0.148722	2.72384
911	Slc18b1	-4.83505	1.40033	0.0359744	1.08416	-6.7523	2.06985	1.24735	3.64504	2.08457
912	Fyco1	-0.967534	5.14399	0.0360092	4.84611	4.54519	4.64464	4.09421	5.31897	5.51964
915	Nfkbil1	-1.86897	2.03538	0.0362152	1.67132	0.840154	1.53934	-0.0145131	2.71578	2.62075
917	Tnxb	-3.58	-0.115713	0.0362904	-2.99019	-3.05186	0.101717	-0.973093	3.36275	0.528825
920	Pcsk6	-5.32608	-3.68389	0.0365009	-2.78374	-5.16734	-6.58478	-5.11605	-2.69062	2.38344
921	Tox2	-7.09269	-1.69668	0.0366716	0.364656	-6.7523	-6.58478	-5.11605	0.673133	1.03578
923	Rapgef5	-2.4633	4.17042	0.0367571	3.01846	1.99253	1.61979	2.19077	4.90711	3.83439
925	Mob2	-1.12221	4.82456	0.0367824	5.05799	3.81089	4.11305	4.88911	5.69283	4.91181
926	Bhmt	-2.09852	5.94639	0.0367941	3.58433	3.48491	6.27184	5.8379	6.78285	7.30693
927	Nrp2	-2.17605	5.15777	0.0368813	3.73878	4.03641	3.924	3.07871	6.26546	5.53593
928	1810044D09Rik	-4.3209	-1.09799	0.0369189	0.0775578	-6.7523	0.7281	-2.3087	0.187706	1.96138
930	Enox2	-0.860044	4.59066	0.0369355	4.34761	4.0798	4.2023	4.60789	5.31435	4.90973
932	Slc43a3	-1.70447	7.55421	0.0370839	6.30284	6.27785	6.36923	6.3367	8.84532	7.19133
934	Sparc	-1.78322	8.31552	0.0370967	6.51165	7.01722	6.83899	7.33919	9.42666	8.24219
935	Cbarp	-3.12327	-2.11744	0.0371116	-1.83265	-3.58238	-2.88434	-3.24158	0.340863	-0.693567
937	Otud4	-1.17061	4.47952	0.0371812	4.66086	4.14327	4.8027	3.10473	4.75865	5.70746
938	Hecw2	-3.14789	3.70565	0.0371826	2.12636	1.98579	2.47321	0.417927	5.2984	4.31511
939	Phf12	-1.14634	4.37223	0.0372296	4.66638	3.78589	4.37449	2.69345	5.02726	4.53086
940	Dock9	-4.40918	1.9907	0.0372849	0.275158	-4.43038	0.746134	1.94644	3.5382	2.97139
941	Trpc3	-3.75825	-1.63459	0.0373132	-6.69063	-1.62302	-2.88434	-5.11605	1.77267	-0.297639
942	Tmtc2	-5.28399	0.310565	0.0373283	-0.120771	0.258924	-6.58478	-3.89366	2.08301	2.67076
943	1700084E18Rik	-5.53894	-4.44475	0.0373984	-6.69063	-6.7523	-6.58478	-6.70101	-2.25452	0.0127014
944	Fbxo25	-1.08421	3.82976	0.0374279	4.03474	2.76142	3.98602	3.76557	4.23664	4.73974
945	Hsd17b7	-3.26085	1.47943	0.0375318	0.840755	2.28936	-4.99982	1.78683	3.05639	3.56498
947	Shroom2	-5.79985	1.90486	0.037646	-0.182832	-2.22874	-3.41486	-0.193219	3.93874	3.60925
948	Notch4	-2.58604	2.43249	0.0377844	0.658102	1.60964	0.101717	0.876415	3.43988	3.69392
950	Vnn3	-3.24233	1.69865	0.0379346	1.95683	-3.94495	1.82884	0.241501	1.82555	2.54232
951	Hist4h4	-3.74483	0.346434	0.0379473	0.342796	-0.775023	0.285582	-5.11605	2.83479	1.20825
952	Gm8696	-2.7127	1.32594	0.0379605	0.251888	-0.686214	-1.29938	1.687	1.6936	3.45511
953	Tmem246	-7.05756	-1.19943	0.0379772	-6.69063	-6.7523	-6.58478	-3.53109	2.35891	0.0127014
954	Mrps35	-1.66051	3.47027	0.0380107	3.58666	3.87432	2.17344	1.32689	4.32848	4.35848
955	Magi3	-3.74779	1.39998	0.0380157	0.603994	-0.821566	-1.54039	-1.27475	2.71977	2.43644
956	Crtc1	-1.78592	3.23596	0.0380905	3.78003	2.86425	0.129462	2.98022	3.69258	4.1539
957	Nipsnap1	-2.33827	2.22624	0.038199	0.760585	0.118061	1.21612	2.48138	3.40059	3.46648
958	Tdp2	-1.40773	3.47444	0.0382018	3.3164	2.73754	2.76616	2.11597	3.30007	4.75952
959	1700047M11Rik	-4.1371	1.21552	0.0382324	-0.42384	-0.182448	-6.58478	2.25609	3.31071	2.08457
960	Tprgl	-1.40638	4.6506	0.038262	4.28737	3.64109	4.7788	3.53141	4.7913	5.93834
961	Ets1	-1.69523	7.21566	0.0382823	5.98775	5.68206	5.82062	6.04151	8.55665	6.45279
964	AA386476	-3.42435	-0.799384	0.0383462	-0.668259	-2.35999	-3.12535	-3.89366	0.0674116	0.786426
965	Znrf1	-1.77005	4.04583	0.0383771	3.38218	2.32184	3.33854	2.63661	4.42221	4.51725
966	Nxn	-5.0892	1.34915	0.0383805	0.489283	-6.7523	1.98127	-0.25807	2.88192	2.56365
968	Apof	-3.37609	3.25767	0.0383964	2.04747	0.0421125	2.34891	1.687	3.72674	5.45547
969	Apol9b	-4.8059	-0.122915	0.0384208	-0.281236	-5.16734	-3.41486	0.478895	1.02282	2.53153
971	Tmem255a	-4.95928	-2.99252	0.0384949	-5.10566	-6.7523	-6.58478	-6.70101	0.673133	-4.20453
972	Tmem94	-0.988043	4.64292	0.0385087	5.11552	4.62653	3.73602	3.4347	4.86983	5.20529
974	Fmo1	-1.68748	5.25005	0.0386205	3.96669	4.85549	3.69946	3.65764	6.49149	5.2255
976	Mterf2	-5.57574	-3.79641	0.038655	-0.807983	-6.7523	-6.58478	-6.70101	0.753303	-3.06703
977	Mylk	-1.84868	2.53894	0.0387312	2.11995	1.52847	1.25442	2.22676	3.51539	3.46931
978	Gm17096	-3.67128	-0.942762	0.0388054	0.675696	-4.43038	-2.88434	-2.05716	0.0922863	0.653452
979	Aldh1a1	-1.84622	3.08715	0.038819	1.8132	2.12114	3.77387	2.83232	4.50327	4.77789
981	Stx1a	-5.94289	-0.590551	0.0388598	-5.10566	-5.16734	-6.58478	1.21188	1.42649	2.93502
982	Rbms3	-2.98612	0.881849	0.0388642	1.86012	1.19606	-0.394958	-3.53109	2.17902	2.65594
986	Fam53a	-1.48233	4.71813	0.0390461	4.79067	4.41825	4.41169	2.03031	5.61236	4.81061
988	Prcc	-2.28618	1.51849	0.0391018	1.97826	0.118061	1.06627	-2.05716	2.04529	2.10654
989	Rexo5	-1.82543	1.85915	0.0391822	1.99937	1.65284	0.614889	0.518155	2.95154	2.76125
990	Dnase1l3	-1.5646	11.8556	0.0391998	10.8973	10.5181	10.4978	10.768	12.8206	11.4735
992	Nkapl	-5.08117	-1.30297	0.0392198	0.622256	-6.7523	-4.99982	-0.397233	-0.335135	1.6683
995	Zmynd15	-1.29639	5.23769	0.0393162	4.29023	4.36858	3.8488	4.2171	5.9657	4.94064
997	Adamts10	-2.0085	3.95422	0.0393459	3.98091	3.20044	4.14738	0.699866	4.82416	4.72325
998	Zfp57	-5.30002	-1.07031	0.0393592	0.603994	-6.7523	-4.99982	-6.70101	2.21344	-4.20453
1001	Sh3pxd2a	-1.40202	2.55905	0.0394554	2.77085	2.33781	3.28095	1.42311	3.44713	4.10016
1004	Fancf	-4.57642	-3.57084	0.0396012	-0.713347	0.794591	-6.58478	-6.70101	0.140785	2.15654
1005	Cd79b	-1.23783	4.48805	0.0397178	4.18359	3.34967	4.46846	4.70997	4.70825	5.91778
1006	Psd3	-1.56568	4.0882	0.0397272	3.39019	3.04374	4.15921	1.82646	4.71728	4.43282
1008	Cldn12	-4.36167	-1.36408	0.0399854	-0.540879	-3.58238	-4.99982	-6.70101	1.89081	-3.06703
1009	Prkdc	-1.50694	3.12423	0.0400767	3.01846	2.07106	3.96885	1.79484	3.4639	4.69332
1010	Gm11614	-5.17332	-4.489	0.0400794	-6.69063	-6.7523	-4.99982	-5.11605	-1.9201	0.804459
1012	Trpm3	-4.27229	-5.21962	0.0402542	-6.69063	-6.7523	-6.58478	-6.70101	-5.19312	0.439327
1015	Fabp1	-1.82163	6.12492	0.0403506	4.58956	4.54748	6.39482	6.07068	6.24793	8.44135
1016	Ccr3	-4.22353	0.556238	0.0403617	0.154864	2.44982	-2.67789	-6.70101	2.38934	2.86371
1018	Tmem119	-4.75914	0.493723	0.0404139	-2.04677	-1.26045	-2.33686	-3.53109	3.84122	1.05097
1019	Slco2b1	-1.36411	4.70372	0.0404955	5.63271	5.35524	5.13161	5.61555	6.41683	7.05014
1021	Cbfa2t3	-2.82932	4.2019	0.0405143	2.63805	1.81375	2.12602	2.50111	5.0361	4.79829
1022	AU020206	-1.50786	3.02993	0.040516	1.68006	2.27284	2.37232	2.52057	4.11598	3.60411
1023	Card6	-2.82973	1.78986	0.0405262	2.41528	-1.99742	1.08055	1.18773	2.32258	2.95534
1025	Lhfp	-5.01338	-0.195606	0.040687	-0.42384	-6.7523	2.57256	-6.70101	1.89788	0.102899
1026	Rtl8b	-1.42111	2.62843	0.0407216	1.82901	1.44245	2.25127	2.26765	3.09997	3.58337
1029	Cd209g	-5.50105	-1.02002	0.0408487	-0.120771	-6.7523	-6.58478	-0.723734	2.86036	-2.13414
1030	Stap2	-2.34942	3.93111	0.0408814	3.00808	1.14856	2.00393	4.11517	5.45764	3.56233
1031	Tdo2	-3.31535	3.73592	0.040898	1.93508	0.982406	3.28404	3.09827	4.41113	6.76543
1032	Ina	-4.40331	-5.56268	0.0409011	-6.69063	-6.7523	-6.58478	-5.11605	-5.19312	1.60797
1033	Gng11	-2.01363	5.65478	0.0409306	4.36126	4.01836	4.65183	4.3427	6.53721	6.05592
1034	Mgst2	-6.0906	-3.03875	0.0409559	-2.78374	-6.7523	-6.58478	-5.11605	1.55731	-2.0029
1035	Ndrg2	-2.39981	4.22292	0.0410126	2.4818	1.35098	5.07298	3.68808	5.74131	5.14198
1036	Zbtb41	-2.1509	2.27528	0.0410494	2.75024	0.698908	-0.209744	1.81862	2.89258	2.91025
1037	Adgrd1	-5.36585	-3.13446	0.041094	-3.5207	-6.7523	-3.77743	-4.37909	-0.00989409	0.343907
1038	Stx2	-1.56829	4.74723	0.0411338	3.3164	3.40125	3.20149	3.82939	5.23908	4.8039
1039	Prdm9	-1.33107	2.44485	0.0412072	2.27804	2.86792	1.85401	1.84202	3.52684	3.73916
1041	Grap	-1.22555	5.91289	0.041306	4.52309	4.75103	5.2342	4.93425	6.42573	5.89219
1043	Uroc1	-2.9742	2.27828	0.0413745	0.489283	-0.775023	2.11912	2.0235	2.91017	4.8513
1044	Lrat	-3.30862	3.12418	0.0413963	2.98357	3.7917	3.13118	-4.37909	4.267	5.03817
1045	Dab2ip	-3.86896	3.02121	0.0414288	0.603994	0.387248	2.19985	-0.397233	4.74989	4.34314
1046	Hist1h3d	-3.59319	-0.810365	0.0414432	0.960425	-0.686214	-1.22723	-6.70101	0.479309	1.73564
1048	Dnajc25	-1.75205	1.3307	0.0415114	1.64476	0.648576	0.930917	2.64993	2.76689	3.35771
1049	Sult2a8	-1.99811	3.22749	0.0415625	1.07092	1.35098	4.10957	2.95898	4.01715	5.20952
1052	Nat14	-4.10443	-2.87605	0.0416655	0.251888	-5.16734	-2.67789	-4.37909	-0.23892	0.0433982
1053	Inmt	-3.92242	1.79636	0.0417167	1.53338	2.04536	2.69367	-6.70101	3.81531	3.60668
1055	Ccdc186	-1.0429	4.74325	0.0417447	4.61942	3.87796	4.41169	4.75791	5.02403	5.64127
1056	Bcr	-2.50423	2.19392	0.041752	0.840755	0.213481	2.14654	0.354269	3.73071	2.82889
1057	Zfp420	-2.99265	1.03315	0.0417962	0.179738	-1.26045	-2.49732	1.87263	2.61209	1.81784
1061	Wdr62	-1.7495	2.96535	0.0419179	3.70705	0.809939	1.55988	2.70625	3.06584	3.57814
1062	Rarg	-3.18702	3.96201	0.041966	2.99061	1.2077	0.235396	3.12395	5.57755	3.60668
1063	Gm23638	-3.23211	-1.92555	0.0419807	-2.04677	-3.58238	-2.33686	-3.89366	-0.302345	0.187788
1064	Bicra	-1.35926	3.02638	0.0420489	2.98709	1.71937	2.97937	1.76251	3.75038	3.09742
1065	Npr2	-4.26958	1.26163	0.0420705	0.023619	0.302979	-6.58478	1.81074	3.47813	2.35924
1067	Plscr3	-0.895573	6.08265	0.0421282	5.22488	5.72115	5.17552	5.48045	6.57741	6.19614
1068	Egfl7	-1.7549	7.44247	0.042157	5.91555	5.81684	5.80512	6.58713	8.59394	6.95471
1069	Afap1l1	-2.4777	4.37573	0.0421685	3.09564	3.13492	3.14484	0.830368	5.8981	3.93604
1072	Xylt2	-1.48293	3.3841	0.0423728	3.02876	2.68857	3.87362	2.37847	3.93014	4.97389
1073	Sh3rf1	-2.59917	3.77286	0.042376	2.89246	0.779078	2.77057	2.53978	5.07874	3.70596
1074	Xpc	-1.39356	4.98094	0.0424927	4.40147	3.94205	3.07164	5.23157	5.92647	4.92938
1075	Cdyl	-1.85675	2.18489	0.0425915	1.30373	0.747542	2.65123	0.264771	2.65863	3.42919
1078	Moxd1	-4.46583	-3.82371	0.0426145	-5.10566	-5.16734	-4.26285	-2.45309	-0.628331	1.36229
1080	Map3k3	-1.15111	5.84396	0.0427025	5.61572	5.32751	6.21955	4.39899	6.02988	6.94585
1081	Ighv1-84	-5.30573	-5.90583	0.0427205	-6.69063	-6.7523	-6.58478	-6.70101	3.57837	-6.52646
1082	Efnb1	-2.16517	4.37016	0.0427315	2.34555	2.81945	2.98697	3.54573	5.39153	5.06273
1084	Jag1	-5.03519	1.08505	0.0428487	1.23419	-0.970944	-6.58478	-1.14642	3.50153	1.02044
1085	Nbn	-1.09872	4.13034	0.0430337	4.12875	3.92277	3.59885	2.62766	4.36083	4.80166
1086	Stard8	-1.41506	6.14555	0.0430832	5.524	5.57328	5.26892	4.26116	7.26606	5.76902
1087	Crp	-3.48088	2.00673	0.0431125	1.73144	-1.02438	-2.19247	2.82451	2.77074	3.67444
1089	Klhl3	-4.45606	-1.10958	0.0431979	-5.10566	-0.821566	-6.58478	-6.70101	-0.23892	0.857247
1090	Zbtb25	-2.29188	1.45373	0.0432317	2.1391	1.06148	-1.54039	2.76863	2.33306	3.94826
1095	Prdm10	-1.71088	1.81173	0.0434109	2.18896	1.00925	0.614889	1.46389	2.60346	2.88505
1096	Gpr34	-5.62981	-1.92803	0.0434692	-6.69063	-6.7523	-6.58478	0.397018	2.41421	-0.745098
1097	Epb41l5	-4.14165	-1.91918	0.0434766	-2.60316	-4.43038	-4.26285	0.241501	1.22755	0.874422
1098	Bgn	-1.5791	7.14711	0.0435285	5.92845	5.75574	5.66403	6.23728	8.33302	6.52832
1100	Sema4g	-4.52087	-1.55665	0.0436385	-6.69063	-3.58238	-4.99982	-1.20916	0.498046	1.93707
1102	Ybey	-1.9394	2.13134	0.0438439	0.931425	1.40251	1.05184	2.93016	3.23455	4.16964
1103	Zbtb46	-3.60313	2.85779	0.0438449	1.16112	-1.54285	0.634385	1.75431	4.22263	2.90608
1104	Ccdc91	-1.13535	4.18546	0.043888	3.7492	4.31715	2.77497	3.70944	4.80359	4.89403
1107	Gpihbp1	-1.91145	8.25008	0.043951	6.67091	6.3629	6.62695	7.50531	9.24036	8.09451
1108	Mrvi1	-5.95288	-2.03941	0.0439586	0.469245	-6.7523	-6.58478	-6.70101	2.08301	-3.7191
1109	Ces2e	-3.33311	2.97902	0.0440233	1.723	0.578613	-2.33686	3.98811	3.95578	4.10016
1110	Elf5	-4.18036	-5.30468	0.0440259	-3.5207	-6.7523	-4.26285	-6.70101	-4.45615	0.908171
1113	Gpc1	-2.66691	2.06545	0.0441173	0.825073	0.995889	-1.29938	1.35968	3.82647	2.25818
1115	Emilin2	-1.11491	4.73502	0.0442513	3.54658	3.68753	4.41451	4.15619	4.75184	5.56795
1116	Vsir	-0.537028	7.39211	0.0442591	7.27019	7.18516	6.83241	7.34517	7.67937	7.64464
1118	Aox1	-2.87104	0.940151	0.0443306	-0.120771	-1.62302	1.94269	0.629903	2.80876	3.03005
1120	Dyrk1b	-3.72626	0.603753	0.0444443	1.03047	-0.377264	0.554768	-6.70101	1.06113	2.78416
1122	Jmjd4	-3.9194	1.51299	0.0446276	2.53096	1.11188	-6.58478	2.54928	3.48049	2.82448
1123	Kifc3	-1.28213	4.50304	0.0446897	3.83196	3.59753	4.4927	2.36776	5.12618	4.40944
1124	Notch1	-1.73918	5.08427	0.0447319	4.42896	4.45776	3.8592	2.27913	5.77531	5.02861
1125	Sox17	-3.97964	-0.485556	0.0447552	-1.73643	-5.16734	-4.26285	-0.291623	1.56622	-0.798537
1126	Fam3c	-0.665633	6.50928	0.0448139	6.40757	6.20171	5.97579	5.78255	6.75342	6.61261
1128	Fry	-1.4648	2.23685	0.0448504	2.95503	1.66132	2.85193	1.57976	3.82647	2.99514
1130	Tnfrsf17	-5.4035	-3.84512	0.0448906	-2.4427	-6.7523	-6.58478	-6.70101	-0.178166	-2.43899
1133	Kmo	-2.96766	2.05233	0.0450074	-2.04677	2.30569	-0.607503	1.98898	3.6721	5.12415
1134	Mrm2	-3.41646	2.06371	0.0450329	1.51394	-3.29287	2.20638	2.13504	3.21486	3.25981
1135	Efr3a	-0.75664	6.05613	0.0450401	6.45991	5.9643	5.93018	5.39866	6.28818	6.83041
1136	Tmem86b	-4.83512	0.341942	0.0450581	0.407406	-6.7523	1.13632	-2.61355	-0.511292	3.9442
1139	Maf	-0.985557	8.75132	0.0451843	8.08452	8.10261	8.50843	8.18654	8.96946	9.49762
1140	Xrcc5	-4.59606	-0.00306276	0.045263	2.47679	-2.22874	-6.58478	1.25899	2.69563	1.30009
1143	Dsg2	-4.09848	-1.50092	0.0454218	-4.3687	-3.05186	0.575088	-5.11605	1.20492	1.93707
1144	Ston1	-3.32508	0.609583	0.0454303	1.39152	-0.485517	-2.19247	-1.94613	1.29338	2.65594
1145	Vcl	-2.13878	2.06791	0.0455878	1.69739	0.698908	0.310035	2.3018	3.6721	2.59508
1149	Cyp2j5	-7.05544	0.102883	0.0459649	1.85241	-6.7523	-6.58478	2.73153	2.44833	3.61947
1150	Bcor	-1.09518	4.27272	0.0459808	3.87448	3.16507	4.2346	3.96343	4.71327	4.86747
1151	Helb	-1.79569	2.75829	0.0461125	2.18282	2.97732	2.0841	0.750197	3.42037	4.4458
1152	Tgfb1i1	-2.54028	3.09428	0.0461587	0.428315	3.18286	1.62954	-0.973093	4.80359	3.33308
1155	Neurl1a	-2.74897	1.52961	0.0462587	1.09728	-1.4669	0.513249	0.782802	1.12279	4.06506
1156	Gpr182	-2.00404	8.40335	0.0462598	6.5141	6.62477	6.71914	6.97263	9.95145	7.54358
1157	Arhgef10	-2.4564	2.38968	0.0462755	1.69739	1.42262	0.403902	1.65213	3.74646	3.54098
1158	Tctn1	-4.14392	0.124215	0.0463565	1.80523	-1.02438	-3.41486	-5.11605	1.15856	1.39836
1159	Armc9	-4.44638	-0.248828	0.0463612	1.50413	-4.43038	-3.12535	1.85741	2.66279	1.5663
1161	Ppp1r32	-5.26474	-4.27361	0.0465017	-0.500802	-6.7523	-6.58478	-5.11605	-1.05016	-0.911748
1164	Cldn2	-5.45354	-2.00037	0.0466848	-6.69063	0.631401	-6.58478	-6.70101	1.32521	2.55835
1166	Tnrc6b	-0.953435	4.73003	0.0467615	4.37614	4.31311	4.64944	4.05804	5.16846	5.42519
1167	Gm10069	-3.3798	-1.75658	0.0469244	-0.281236	-5.16734	-2.49732	-0.919654	1.50269	-1.24106
1168	Gata2	-3.75741	2.00057	0.0469421	0.469245	1.09945	2.09821	-3.53109	4.1783	3.48337
1171	Sfswap	-1.00858	4.15124	0.0469829	4.04324	3.64109	4.49403	4.04298	4.40989	5.66244
1172	Gm10125	-4.79969	-3.11946	0.0470224	-2.60316	-6.7523	-6.58478	-6.70101	0.361473	-4.20453
1173	Gm11613	-4.29596	-1.7693	0.0470377	-0.151468	-6.7523	-1.09293	-3.89366	-2.38576	2.63593
1174	AC149090.1	-0.843194	8.85409	0.0470378	8.84146	8.0383	9.10087	8.57435	9.40848	9.2868
1175	Rreb1	-0.571083	5.89229	0.0470514	6.06656	5.62138	5.77579	5.44205	6.02262	6.36133
1176	Hecw1	-4.7341	-4.48236	0.0471425	-5.10566	-6.7523	-6.58478	-6.70101	0.233149	-4.20453
1178	Eif4ebp2	-1.00516	4.61134	0.0471493	3.63017	4.3802	3.97268	3.3957	5.09344	4.88452
1180	Stox2	-4.22366	1.74775	0.0472458	0.901831	-3.29287	3.31457	-3.53109	3.95409	1.49035
1181	Ighv1-81	-4.73687	-4.55874	0.0473649	-0.962706	-6.7523	-6.58478	-4.37909	1.00982	-3.7191
1182	Mau2	-1.11024	5.26839	0.0473717	4.45212	4.50803	5.0925	4.98592	5.2342	6.65018
1183	Cyp3a11	-6.22086	3.32824	0.047377	2.61087	3.10412	4.18918	-6.70101	5.81648	8.02375
1189	Ifi203-ps	-1.51034	3.12619	0.0476719	2.61087	1.89516	2.16676	1.94644	3.60671	3.36987
1190	Ankrd40	-0.786781	5.12947	0.0477457	5.03602	5.03764	4.97794	4.49313	5.2314	6.11266
1191	Katnb1	-1.73304	2.90341	0.0478315	3.94146	2.7295	-0.0456242	1.9247	3.3956	3.50559
1193	Gm3331	-4.76501	-3.96601	0.0478888	-6.69063	-6.7523	-6.58478	-6.70101	-3.60815	-0.186607
1195	Pipox	-3.57515	0.991663	0.0479724	0.710253	-0.523485	2.18009	-2.79412	2.33827	4.21248
1199	Baiap3	-5.01359	-5.10286	0.0480599	-5.10566	-6.7523	-6.58478	-6.70101	1.49338	-4.94149
1200	Gcn1l1	-0.882948	5.16167	0.0482344	4.86156	4.12037	5.24692	4.90215	5.74426	5.32568
1201	Lmcd1	-2.13412	2.83394	0.0482566	1.25774	1.23069	1.53934	2.4664	4.41236	3.09009
1202	Anks1	-1.43048	4.89984	0.0483459	4.83734	3.36793	4.26462	4.22898	4.9323	5.68877
1203	Rab34	-1.73922	2.38349	0.0483482	2.64253	1.40251	0.357731	2.535	3.15414	3.16529
1204	Pkn3	-2.01846	2.42137	0.048457	2.55493	1.24205	2.97172	-0.361164	3.61531	2.9513
1206	Ikzf5	-0.947658	4.02999	0.0485025	3.9649	3.38084	3.53804	3.91462	4.20705	4.87922
1207	Foxf1	-3.52383	-2.30919	0.0485859	-3.5207	-4.43038	-2.67789	-3.00057	-2.02319	2.21838
1208	Zap70	-4.89742	-2.5038	0.0485975	-5.10566	-1.02438	-4.99982	-6.70101	0.814379	1.44509
1210	Mapk3	-0.948729	6.02685	0.0486456	4.98401	5.39331	5.62376	5.69479	6.34846	6.64425
1211	2310015A10Rik	-1.89001	0.84951	0.0486853	1.24601	1.29755	1.16341	-0.511189	2.75525	2.5152
1212	Col4a1	-2.09865	5.3091	0.0487026	3.57499	4.25262	3.29633	4.20663	6.3829	5.73299
1213	Aes	-1.32404	5.08649	0.0487297	4.04324	4.3345	5.3478	3.83329	5.07718	6.58972
1214	Gm5134	-5.39196	-3.69904	0.0487473	0.469245	-6.7523	-6.58478	-6.70101	0.401831	-3.06703
1215	Gm15513	-4.98901	-4.99449	0.0487532	-2.60316	-6.7523	-6.58478	-6.70101	-0.0915779	-3.35653
1216	Zfp871	-1.03817	4.726	0.0487962	4.60227	4.64484	4.35993	4.22898	5.40152	5.57716
1217	Fam193a	-0.956768	4.80777	0.0488355	4.56145	4.05746	5.00907	4.04969	5.08029	5.50455
1218	Epas1	-2.27895	6.52271	0.0488386	5.45499	4.01174	5.21733	5.08566	8.11622	5.71225
1219	Efcab11	-4.70233	-4.22189	0.0490095	-6.69063	-6.7523	-6.58478	-6.70101	0.887258	-4.94149
1222	Gtf2i	-1.06173	5.38109	0.0491473	4.51578	4.59698	4.59823	5.49035	5.90426	5.91363
1223	Leap2	-4.17321	-0.842962	0.049243	-2.60316	0.0421125	-6.58478	-4.37909	-0.403039	2.60025
1224	Aqp9	-4.47364	0.414117	0.0492705	-1.73643	0.427606	-4.99982	-5.11605	-0.54926	4.3676
1227	Zfp46	-1.50214	3.53811	0.0493529	2.647	3.61074	1.24177	2.50111	4.50906	3.70356
1230	Hells	-2.81165	2.09158	0.0493852	1.65367	0.0158809	1.96596	-2.05716	2.58606	3.08272
1231	Clasp1	-1.20142	4.40724	0.0493977	4.57792	3.5685	3.155	4.55578	5.13593	4.69815
1232	Elk4	-1.25995	4.45234	0.0494127	4.01932	3.32585	4.4507	3.89611	4.52285	5.66244
1235	Gm4793	-4.91483	-4.07617	0.0497777	-6.69063	-6.7523	-6.58478	-5.11605	-1.42053	-1.24106
1236	Plat	-6.16095	-3.41172	0.0497822	-6.69063	-6.7523	-4.99982	-6.70101	-0.270284	0.187788
1237	Alox12	-2.34035	2.60723	0.0498326	0.825073	2.38469	0.183401	0.906317	4.0397	3.26958
1238	Anxa1	-2.03909	4.06741	0.0498338	2.83489	1.85132	2.01141	4.23636	4.87969	4.28973
1239	Ramp2	-2.68274	5.23178	0.0498623	3.34966	3.37052	4.18423	2.41012	6.29991	5.70986
1240	Adgrl2	-1.89412	4.65758	0.0498947	3.09891	3.58643	3.37667	3.45	6.02625	4.67872
1241	Tsen34	-1.40181	4.06188	0.049912	3.95052	3.32851	3.35626	2.702	4.06976	5.11965

## Sheet: STD_TFEB vs WT
	external_gene_name	logFC	AveExpr	P.Value	sample.std_tg_kc_3	sample.std_tg_kc_2	sample.std_wt_kc_3	sample.std_wt_kc_2	sample.std_wt_kc_1
1	Tfeb	3.87582	6.3876	2.77e-06	7.54138	8.74825	3.75522	4.09739	4.73957
2	Ppp1r3c	8.68219	-3.84428	4.25e-05	1.44592	2.44796	-6.93391	-6.61255	-6.76673
3	Itga3	8.44144	-4.51926	4.42e-05	1.31468	3.54635	-6.93391	-4.29062	-6.76673
4	Cd82	1.74138	7.18173	5.38e-05	7.5838	8.01373	6.39013	5.67891	6.07542
5	Tas1r1	7.95366	-4.80607	6.55e-05	0.421594	2.0396	-6.93391	-6.61255	-6.76673
6	Gm26734	7.68612	-5.04017	7.41e-05	-0.0915779	2.0396	-6.93391	-6.61255	-6.76673
7	Slco1a4	7.77548	-4.99105	0.000102	0.983473	3.34545	-6.93391	-2.91211	-6.76673
9	Ptafr	2.72324	6.7539	0.000201	8.03615	8.41711	5.43542	5.53306	5.52817
10	Amz1	2.05086	6.29108	0.00026	6.9931	7.14254	4.21393	5.36937	5.35512
11	Gm15602	7.02798	-5.15079	0.000286	-0.847341	1.4679	-6.93391	-6.61255	-6.76673
12	Gjb3	9.03936	-1.18772	0.00043	1.81064	2.80222	-6.93391	-6.61255	-6.76673
13	Ildr2	8.16239	-4.51047	0.0005	-0.23892	3.23343	-6.93391	-6.61255	-6.76673
16	Otoa	7.35137	-4.79617	0.000606	0.421594	2.19806	-6.93391	-4.29062	-6.76673
17	Sort1	2.56864	4.22711	0.000681	5.48783	6.29989	4.27981	3.52059	2.46928
18	Gm12059	6.50493	-4.53042	0.000693	-0.54926	1.4679	-6.93391	-4.29062	-6.76673
19	Dcdc2a	7.93003	-4.45126	0.000732	-0.178166	2.66089	-6.93391	-6.61255	-6.76673
20	Iglv2	8.83962	-2.09583	0.000748	1.42649	4.24751	-4.61198	-6.61255	-6.76673
21	Slco2b1	3.63841	4.70372	0.000828	6.41683	7.05014	3.90923	1.06693	3.76562
22	Pparg	2.45252	4.70395	0.000915	5.66253	5.35427	2.2133	3.25318	3.5653
23	Vwce	5.62823	-3.59861	0.000954	0.164436	1.41018	-5.34894	-5.02759	-4.4448
24	Slc7a13	7.24333	-3.87887	0.000998	0.187706	2.75663	-6.93391	-3.44263	-6.76673
25	Glis3	8.04749	-3.00509	0.00101	1.20492	1.36229	-6.93391	-6.61255	-6.76673
26	Arsg	7.8233	0.52944	0.00108	3.63237	4.26877	-0.333994	-6.61255	-4.4448
27	Pkia	7.48663	-4.97866	0.00109	-1.16337	2.80222	-6.93391	-6.61255	-6.76673
28	Il18	2.30482	6.57439	0.00114	6.70031	8.09942	4.61251	5.45253	5.182
30	Ankrd2	6.38206	-4.41608	0.00117	-0.474298	1.12459	-6.93391	-4.29062	-6.76673
31	Shroom3	6.30038	-1.52123	0.00128	0.901402	2.64096	-5.34894	-6.61255	-2.67927
32	Ubxn11	5.15576	-1.97998	0.00131	1.91889	3.23343	-3.76398	-1.65835	-2.51881
33	Enpp1	1.53592	5.60133	0.00134	6.12674	6.67091	4.7687	4.77061	4.97431
34	Gdf3	4.40019	2.65066	0.0014	3.98264	4.55902	-2.41034	0.805302	0.810696
35	Gm16793	5.82638	-5.50305	0.00141	-2.13422	0.319033	-6.93391	-6.61255	-6.76673
36	Dsp	5.74039	-3.42698	0.00141	1.78034	0.160043	-3.23347	-6.61255	-4.4448
38	Ighj3	5.92583	-2.52683	0.00158	1.29338	1.52339	-6.93391	-1.18629	-5.18177
39	Slc25a21	6.77267	-4.15801	0.00159	0.534805	1.49035	-6.93391	-6.61255	-4.4448
40	Hspb8	7.03498	-1.98793	0.00161	1.77267	2.37139	-4.12655	-6.61255	-4.4448
41	Rab38	7.48677	-0.726886	0.00162	2.29606	2.98332	-5.34894	-5.02759	-4.4448
42	Vcam1	2.19859	10.4878	0.00163	11.3236	11.123	8.2319	8.84877	9.67652
43	Dpep1	6.25507	-5.28375	0.00171	1.76495	-2.0029	-6.93391	-5.02759	-6.76673
45	Sh2d1b2	3.66912	1.88857	0.00199	3.34734	3.42919	1.13756	-1.4031	-0.537914
46	Zfp184	5.39647	-4.80647	0.00204	0.673133	-0.117067	-4.61198	-3.15312	-6.76673
47	Elmo3	3.81994	0.737758	0.00205	2.27991	3.11559	-0.705088	-2.22023	-0.744365
48	Pdgfrl	2.6064	2.82175	0.00246	4.0333	4.82282	1.38351	0.644837	2.83504
49	Hpgds	1.35626	6.70118	0.00251	7.29815	7.2379	5.5067	5.75677	6.29649
50	Plxna1	1.49189	5.2715	0.0026	5.89678	6.37044	4.73984	4.09395	4.9079
52	Megf9	4.34537	1.31242	0.00279	2.40432	4.7268	-2.07593	-2.36462	0.98146
53	Farp2	3.27491	0.790028	0.00333	2.14376	3.02621	-0.956627	-1.85766	0.199051
55	Gm26544	5.35715	0.135198	0.00342	2.45314	2.88928	-3.76398	-6.61255	0.684478
56	Mvd	1.99638	3.46235	0.00352	4.60184	4.55103	1.45411	3.13396	3.0614
57	4833407H14Rik	7.34065	-4.48052	0.00358	0.0922863	2.53153	-6.93391	-6.61255	-5.18177
58	Fancf	7.86181	-3.57084	0.00358	0.140785	2.15654	-6.93391	-6.61255	-6.76673
59	Nrbp2	5.79019	-3.60062	0.00387	-0.588254	1.6683	-6.93391	-1.56816	-6.76673
60	Gdpd1	1.68338	6.21277	0.00419	6.86138	6.6977	4.81722	5.23646	5.20589
61	Gpnmb	4.08719	6.47324	0.00429	8.44355	7.40714	3.18633	4.21955	4.08267
63	Gm23966	5.4807	-5.60457	0.00435	-2.87119	0.36836	-6.93391	-6.61255	-6.76673
64	Grb14	6.17914	-4.01118	0.00447	1.11066	1.02044	-6.93391	-4.29062	-4.4448
65	F730016J06Rik	6.98315	-3.72128	0.00449	-0.945188	1.47917	-6.93391	-6.61255	-6.76673
66	Ethe1	1.532	5.43857	0.00457	6.15469	7.01476	4.99202	5.19521	4.98104
69	Cracr2a	5.72347	-3.38171	0.00475	-2.38576	0.36836	-6.93391	-6.61255	-6.76673
70	Qpctl	1.34562	4.26122	0.00482	4.47872	5.35274	3.36873	3.92758	3.43417
71	Abi3bp	6.50637	-1.09698	0.00487	1.95324	1.50145	0.0773207	-6.61255	-6.76673
72	Acad10	4.74352	1.10735	0.00511	3.56066	3.37592	-1.00317	-5.02759	1.08502
73	Igkv6-17	5.75906	-2.90358	0.00518	0.0674116	1.58728	-6.93391	-3.8052	-4.4448
74	Shroom1	5.81843	-2.96849	0.0052	0.421594	2.62583	-4.61198	-2.91211	-5.18177
76	Has3	5.77229	-3.82111	0.00539	-0.588254	1.35006	-4.61198	-6.61255	-5.18177
77	Slc7a2	2.72097	4.06404	0.00542	5.33534	5.67964	2.15621	2.633	3.32998
79	Ighv1-26	7.17628	-2.00559	0.00561	1.49338	0.187788	-6.93391	-5.02759	-6.76673
80	Chdh	5.90004	-1.48667	0.00565	2.11977	2.25162	-6.93391	-6.61255	0.432939
81	Fgf11	4.71392	-2.83553	0.0062	1.08611	-0.336633	-4.61198	-3.8052	-4.4448
82	Ermp1	1.34412	4.36685	0.00626	4.78845	5.18392	3.83179	3.541	3.54274
83	4931406C07Rik	1.25707	5.12142	0.00628	5.3044	5.65687	4.84868	3.75268	4.05265
84	Bbs10	5.88291	-1.43302	0.00631	0.361473	1.11017	-1.3192	-6.61255	-6.76673
85	Cobll1	5.94335	-1.73935	0.00636	1.0357	3.99808	-5.34894	-3.8052	-2.12288
86	Mthfd2l	6.18811	-2.70858	0.0064	0.768816	0.293722	-5.34894	-6.61255	-5.18177
87	Ppp1r12b	1.82926	3.64852	0.00641	4.28059	4.4065	2.33522	1.8833	3.03578
88	Igkv1-110	6.5594	-2.37009	0.00642	3.40804	5.83137	3.34338	-6.61255	-2.51881
90	2310015A10Rik	3.28488	0.84951	0.00649	2.75525	2.5152	-2.07593	0.887295	-0.658209
91	Angptl4	2.49556	4.55515	0.00652	4.63502	5.63625	1.38351	3.541	2.93544
92	9030407P20Rik	6.31461	-2.7133	0.00655	0.277204	1.92063	-1.6485	-6.61255	-6.76673
93	2310030G06Rik	7.00341	-2.92803	0.00667	0.956631	3.24007	-4.12655	-6.61255	-4.4448
94	Mpp4	4.92	-4.15141	0.00668	-0.755711	2.27767	-6.93391	-4.29062	-2.37442
95	Gm6044	5.4115	-1.41452	0.0067	0.187706	2.99121	-6.93391	-5.02759	-1.09431
96	Gh	5.17328	-3.42632	0.00673	-2.38576	0.633414	-6.93391	-4.29062	-6.76673
97	Card11	5.01268	3.05	0.00682	4.45614	4.99857	2.2082	-3.8052	0.26669
98	Ivd	1.14486	5.10179	0.00689	6.06604	5.60572	4.838	4.94635	4.43967
99	Krt8	2.05429	2.66568	0.007	4.10686	4.29133	1.66972	3.37471	1.69679
100	Eya4	6.0187	-1.7698	0.00702	3.16883	2.76125	0.0318778	-6.61255	-2.67927
101	Pgpep1	0.802372	6.44771	0.00702	6.8063	6.69739	5.82411	6.06274	5.9631
102	Serinc2	4.99591	-4.43435	0.00705	0.116739	0.439327	-5.34894	-3.44263	-5.18177
103	Gm9958	6.48364	-2.1243	0.00714	0.0163375	3.20656	-6.93391	-6.61255	-2.51881
104	Ms4a1	5.11328	0.593905	0.00718	1.30407	2.99121	1.43678	-4.29062	-5.18177
107	Gimap7	7.25293	-3.60445	0.0074	0.887258	1.9694	-5.34894	-5.02759	-6.76673
109	Nepro	3.12344	1.56872	0.00747	2.11977	3.42337	-1.88951	0.232939	0.221952
110	Kcnj10	1.83577	5.70386	0.00749	6.33485	7.29681	5.22376	5.19601	4.64531
111	2310057M21Rik	2.09429	2.49105	0.00753	3.41791	3.7485	0.673424	1.68666	1.92326
112	Cxcr4	1.3207	3.76879	0.00758	4.3441	5.09879	3.17592	3.91199	3.18892
113	Kctd14	6.40471	-2.71425	0.00761	-2.87119	2.33463	-6.93391	-6.61255	-6.76673
114	Npc1	1.13869	6.2131	0.00762	6.8166	7.03638	5.17951	5.78646	6.20643
115	Cyfip2	5.29244	0.883382	0.0077	3.65967	3.44365	-1.37932	-5.02759	0.26669
116	Susd1	3.4701	3.22469	0.00808	3.99918	5.58305	2.77173	-2.52509	2.66163
118	Moxd1	6.64354	-3.82371	0.00813	-0.628331	1.36229	-5.34894	-6.61255	-6.76673
119	Mtg1	1.39004	3.93696	0.00825	4.3441	5.01609	3.13621	3.75486	3.0614
122	Cxcr6	6.55788	-2.38655	0.00849	1.53933	3.08272	-3.23347	-1.75457	-6.76673
124	Tmem65	1.16659	5.3811	0.009	5.64004	6.40483	5.12171	4.40077	4.93241
126	Nifk	1.11735	5.09728	0.00925	5.39216	5.92088	4.91276	4.64543	4.17798
127	Fer1l6	6.37195	-2.11759	0.00956	2.6793	1.58728	-2.54159	-2.08899	-6.76673
128	Ldlr	1.51785	5.35661	0.00958	6.73577	5.60443	4.61732	5.29922	4.29734
129	Gm9796	5.71704	-0.782209	0.01	1.97347	0.102899	-1.80462	-4.29062	-6.76673
130	Tbc1d12	2.61261	1.7637	0.01	2.97848	4.02909	2.23351	1.09481	-0.291
131	Mpzl2	5.28393	-4.1415	0.0101	0.639774	2.00882	-6.93391	-6.61255	-0.227574
132	Mlph	5.75684	-1.80658	0.0102	2.03891	3.44939	0.205645	-6.61255	-2.85984
134	Snx27	1.18506	5.51191	0.0104	5.88392	6.33133	5.07207	4.78352	4.89103
135	Rnf40	0.972013	4.7774	0.0105	5.49601	5.31864	4.31343	4.43798	4.53076
136	Gpc6	5.53166	-4.18537	0.0106	-1.10565	2.40132	-6.93391	-6.61255	-2.51881
137	Gpc3	5.32239	-4.16341	0.0107	-1.9201	0.0127014	-6.93391	-5.02759	-6.76673
138	Btnl7-ps	3.99229	-2.41604	0.0107	1.43624	0.160043	-4.61198	-4.29062	-1.40918
141	Ighv5-6	6.40472	-4.69766	0.011	1.57507	-2.43899	-6.93391	-6.61255	-6.76673
142	Gm15635	5.68014	-4.6287	0.011	-1.42053	1.63845	-6.93391	-2.70566	-6.76673
143	Mrap	2.0235	3.43091	0.0111	3.40556	4.87709	1.15885	1.99847	2.77823
146	Igkv1-117	6.25254	-1.94165	0.0112	4.32718	1.03578	0.702718	-5.02759	-5.18177
149	Mex3a	3.9363	-1.79757	0.0116	-0.23892	2.35313	-2.84644	-2.52509	-3.3073
150	Gm10489	5.33502	-4.30178	0.0117	0.460326	-0.745098	-6.93391	-2.08899	-6.76673
151	Pld3	1.3307	9.30988	0.0117	9.69637	9.85026	8.27794	8.18171	8.73215
152	Iglc2	5.49927	0.899541	0.0119	2.0892	5.2188	2.11866	-6.61255	-1.55728
153	Gtpbp8	1.16734	4.32121	0.012	4.79035	4.87068	3.28405	3.992	3.72612
154	Wdtc1	1.12438	3.80613	0.012	4.42955	5.21206	3.76219	3.72396	3.57867
155	1700020N01Rik	6.44681	-3.57705	0.0121	-0.148722	1.55569	-6.93391	-6.61255	-4.4448
156	Rab27b	3.93455	-3.05767	0.0124	1.76495	2.68543	-2.68598	-4.29062	0.634146
157	Zfp763	5.35536	-0.5817	0.0128	2.69156	2.72857	2.74381	-6.61255	-3.59681
158	Gm15893	5.09213	-5.93195	0.0131	-4.45615	1.19464	-6.93391	-6.61255	-6.76673
159	Acot11	3.74881	1.68877	0.0132	3.0405	3.28251	-1.3192	-4.29062	2.37026
161	Nodal	4.93511	-4.15269	0.0138	-0.800798	0.343907	-5.34894	-5.02759	-5.18177
163	Tpm2	4.49516	-0.912971	0.0145	1.7494	2.38942	-5.34894	-3.15312	0.00145126
164	Afp	4.51872	0.715775	0.0147	2.52342	4.86532	-4.61198	1.08094	0.331299
165	Dnajc25	2.36692	1.3307	0.0147	2.76689	3.35771	-0.705088	1.214	1.30473
167	Rnase12	5.80737	-2.1771	0.0148	-0.23892	2.97935	-6.93391	1.10855	-6.76673
168	Lrp8	5.17969	-3.63238	0.015	-2.87119	2.121	-5.34894	-4.29062	-6.76673
170	Dgki	4.50244	0.976119	0.0154	2.29606	1.92063	-6.93391	0.181865	-1.03881
171	Dnah6	3.86678	-0.953065	0.0157	0.255345	2.54232	-0.458173	-5.02759	-2.24317
172	Gzf1	1.06971	4.63197	0.0158	4.94088	5.45046	4.15024	3.56611	4.436
174	Zmynd10	5.14385	-3.14388	0.0162	-0.711989	1.19464	-3.76398	-3.44263	-6.76673
177	Aplf	3.20687	0.903685	0.0165	1.79557	3.41752	-2.29005	-1.18629	0.825724
178	Gfi1b	7.32392	-2.55968	0.0167	1.98679	-0.050724	-6.93391	-5.02759	-6.76673
180	Nphp4	6.79662	-3.08784	0.0168	-0.996719	1.13888	-6.93391	-6.61255	-6.76673
181	H2-M2	2.36166	5.06459	0.0169	7.42428	6.37648	3.5489	5.51705	4.64319
182	Cat	0.972049	8.06069	0.0169	8.42836	8.51858	7.35388	7.08735	7.88314
186	Gdf15	2.80316	7.34217	0.0172	8.41302	9.12047	5.21362	6.19702	6.32189
188	Gbp2	0.918937	7.44566	0.0173	7.43965	7.33376	6.42625	6.30277	6.60899
189	Ripor3	3.45013	-0.692901	0.0173	1.72575	2.83768	-1.80462	-0.590183	-1.21214
191	Pth1r	2.7631	0.0291175	0.0176	2.32783	2.07717	-0.911539	-0.136817	-0.576909
192	Trim15	5.75482	-3.10873	0.0178	-2.02319	0.989242	-5.34894	-6.61255	-6.76673
194	Ankrd28	3.30912	0.081792	0.0183	2.06427	3.25981	0.121376	-3.44263	0.581995
196	Sc5d	0.991569	4.87306	0.0184	5.8341	5.56531	4.44059	5.06385	4.6819
200	Morn3	4.71333	-4.10803	0.0186	-3.97072	-0.083514	-6.93391	-6.61255	-6.76673
202	Sorbs2	2.46952	0.89158	0.0187	2.94131	3.40871	-0.219661	0.736177	1.30473
203	Ctsd	0.966463	12.559	0.0188	12.7864	12.7948	11.4911	11.7719	12.0818
204	Rpusd1	1.69415	3.32979	0.0189	4.3311	3.53829	2.82265	1.45891	2.37537
205	Ttc39a	4.9714	-1.77685	0.0189	0.361473	3.01851	-5.34894	-5.02759	-0.88409
206	Fam3b	4.71254	0.552197	0.019	1.35635	2.82006	-6.93391	-4.29062	1.31542
207	Dnmt3aos	5.41479	-0.639558	0.0191	1.07367	1.77275	-6.93391	-6.61255	-0.258938
209	Ccl5	1.2566	4.88836	0.0197	5.3216	5.60379	3.89344	4.30109	4.35803
210	Gm6610	5.4203	-1.87587	0.02	0.381793	1.38643	-6.93391	-6.61255	-1.55728
211	Unc13b	2.99302	2.34329	0.02	3.13929	2.78869	0.827645	-3.44263	1.65533
212	Insig1	0.863821	6.59587	0.0201	7.05906	7.50671	6.57228	6.40234	6.31791
213	Gm15943	4.94086	-2.40001	0.0201	-0.0638329	-1.48206	-6.93391	-2.91211	-6.76673
214	Gm13710	5.29081	0.299811	0.0204	2.5461	4.83054	-6.93391	1.96865	-0.576909
215	Pex11g	1.89291	2.90051	0.0204	3.21769	4.03101	1.75609	1.56237	1.7529
216	Ager	4.51083	-0.956777	0.0207	1.36658	0.768163	-3.02702	-1.255	-5.18177
217	Glt28d2	5.06407	-5.2197	0.0207	0.753303	-3.35653	-5.34894	-6.61255	-6.76673
218	Acsm1	5.4662	0.103149	0.0209	3.68442	3.75083	-6.93391	-3.15312	2.73112
219	Pde4dip	1.35085	4.54892	0.0211	4.6403	5.09788	2.93492	2.91297	4.29868
222	Gm24053	4.95588	-4.98528	0.0218	-2.87119	0.653452	-4.61198	-6.61255	-6.76673
227	A630072M18Rik	2.51096	1.16872	0.0227	2.52342	3.86479	1.22091	0.329964	0.413176
231	Serpina12	6.18929	-1.16868	0.0232	0.0922863	4.16964	-6.93391	-6.61255	-0.700644
232	Pik3c2g	5.28976	-4.92352	0.0232	-3.97072	2.56365	-6.93391	-4.29062	-6.76673
233	Gstt3	1.94671	1.65555	0.0232	3.08765	3.16529	2.1928	1.10855	0.490655
234	Fxyd5	0.786794	7.84839	0.0233	7.83887	8.53782	7.18236	7.57318	7.42656
235	Gramd1b	1.4155	4.92625	0.0234	4.97053	5.55069	4.00494	3.23451	4.08424
237	Abca5	4.95229	-4.20089	0.0234	-3.60815	1.45654	-6.93391	-4.29062	-6.76673
238	Qrfp	4.66163	-1.60855	0.0236	0.673133	1.81784	-4.12655	-0.237511	-5.18177
241	Efr3a	0.887359	6.05613	0.0238	6.28818	6.83041	5.74623	5.10641	5.97999
242	Mmp2	3.03647	2.29568	0.0239	4.16663	3.96239	2.63405	-2.91211	2.45485
243	Tdrkh	1.66763	3.52604	0.0239	4.45734	4.20401	2.51524	3.992	1.95094
244	Gm10548	4.34624	-2.39335	0.024	0.44109	-1.10019	-3.02702	-3.15312	-6.76673
246	Timp2	1.06198	6.27198	0.024	6.77231	7.66668	5.81952	6.25724	6.30791
247	Gstm7	5.51797	-2.15832	0.0241	1.65237	4.1165	-6.93391	-5.02759	1.69679
249	Ube2q2	1.25305	4.24014	0.0244	4.75184	4.64909	2.59552	3.45757	4.07168
250	Cmbl	1.40635	3.46681	0.0244	4.0365	4.83494	2.66786	3.66706	2.83132
251	Sigmar1	0.805926	5.85224	0.0244	6.09517	6.42683	5.33142	5.23411	5.67699
254	Zbtb21	1.09975	4.37132	0.0247	4.69004	4.82944	3.53675	2.91688	4.21269
255	Hist1h4d	1.29904	2.6517	0.0247	3.70473	4.16267	2.91001	2.94778	2.19616
258	St6galnac2	1.99231	3.84426	0.0251	4.79604	5.58696	3.46804	0.934344	4.38872
259	Gm8251	5.14471	-5.13721	0.0251	-5.19312	2.06973	-6.93391	-6.61255	-6.76673
260	BC002059	2.23869	2.03779	0.0253	2.39435	2.83329	1.16938	0.329964	-0.196877
261	Gm12689	4.35572	-1.33479	0.0254	1.70976	-0.59572	-6.93391	-4.29062	-1.21214
262	Il16	0.983488	6.10064	0.0257	6.61142	6.73901	5.66112	5.91566	5.56166
263	Dtx4	1.58217	3.88454	0.0258	4.54441	4.43716	1.92096	3.88829	3.0228
265	Src	2.66801	1.39445	0.0261	2.52342	3.2985	0.142909	-2.22023	1.86626
266	Gng7	4.81551	0.315819	0.0261	2.83479	3.73211	-1.57635	2.69351	-4.4448
269	Acot4	4.15818	-2.46032	0.0267	-1.16337	-0.693567	-6.93391	-3.15312	-5.18177
270	Itgax	1.42679	3.87527	0.0267	5.00615	4.04245	3.33639	3.25009	2.89683
273	Angptl1	4.6691	-3.28385	0.0274	1.13481	1.35006	-4.61198	-6.61255	-0.462952
275	Ighv1-81	5.4624	-4.55874	0.0275	1.00982	-3.7191	-6.93391	-6.61255	-6.76673
276	4930515G01Rik	5.39012	-2.90529	0.0275	0.0922863	1.88717	-4.61198	-4.29062	-4.4448
277	Tmem18	2.80607	2.51513	0.0275	3.72873	3.37893	-0.247406	-2.22023	3.42186
278	Ak3	1.04979	4.82459	0.0276	4.99135	6.0894	3.98868	4.92127	4.52156
280	Ces2a	2.34926	1.29194	0.0278	3.26221	3.92784	-1.10102	2.35035	2.16696
281	Parp8	1.05439	4.17903	0.0278	4.17102	4.64033	2.97148	3.33436	3.60504
283	Gm13775	3.98603	-4.47452	0.0281	-1.82388	0.592484	-4.61198	-6.61255	-3.3073
285	Ttc8	3.07953	2.51219	0.0281	3.32914	2.82889	1.82432	-4.29062	1.59521
286	Hmgb3	4.56558	-2.23841	0.0282	0.361473	1.70716	1.40148	-3.8052	-6.76673
290	Cdon	4.85056	-4.93418	0.0287	-5.19312	1.45654	-6.93391	-6.61255	-6.76673
292	Suclg2	1.19103	5.24518	0.0289	5.57093	5.62043	4.4065	3.37755	5.05862
294	Wdr5b	4.78707	0.810143	0.029	3.44713	3.08641	2.4433	-6.61255	-0.744365
295	Aox1	3.41618	0.940151	0.0291	2.80876	3.03005	1.50489	-1.96869	-0.933843
296	Hnf4a	2.69043	0.32801	0.0292	2.78225	3.91959	0.00860799	0.771153	0.954366
297	Cyp2j9	3.53549	-1.24054	0.0294	3.15118	1.70716	0.688145	-1.255	-2.12288
298	Nceh1	1.02	7.18703	0.0298	7.39802	7.27898	6.48144	5.75895	6.58462
299	Zfp579	2.44757	1.40125	0.0302	2.8274	3.16179	1.11594	-2.08899	1.83689
302	Lpcat3	0.799376	6.05214	0.0303	6.33289	5.98752	5.01774	5.04432	5.82128
303	Slc15a2	1.56109	3.93072	0.0307	4.12203	5.67964	3.36416	3.66241	3.01627
304	Mmp8	5.64125	-2.87842	0.0307	-2.25452	1.03578	-6.93391	-5.02759	-6.76673
305	Hist1h2bb	3.338	-2.20442	0.0308	-0.00989409	1.68786	-4.12655	0.155633	-3.3073
307	Mgat5	0.935542	5.25912	0.0309	5.58852	5.64378	4.15819	4.81842	4.96331
309	Lrrc2	4.96676	-2.29652	0.0313	0.79935	2.41899	0.643522	-6.61255	-3.95938
311	Cfap161	4.28432	-5.32935	0.0316	-0.0915779	-4.94149	-6.93391	-6.61255	-6.76673
312	Agap1	1.40176	4.89116	0.0317	4.82508	6.3855	5.23069	3.6413	3.74205
315	Ptbp3	0.647686	7.31939	0.0319	7.47924	7.6673	7.23437	6.87567	6.74687
316	Klhdc1	2.91169	1.34045	0.0321	1.86938	3.0716	1.50489	-2.91211	-0.258938
318	Slc25a14	5.7755	-0.0879785	0.0323	2.19059	3.15829	-6.93391	-6.61255	1.80691
319	Rpl30-ps5	4.46365	-3.81044	0.0324	-0.628331	0.989242	-4.12655	-5.02759	-3.95938
320	Bzw2	1.12578	4.22581	0.0326	4.01877	5.16659	3.34105	2.89722	3.83782
321	Hmgn3	4.24029	-3.90581	0.0328	-0.178166	-4.94149	-6.93391	-6.61255	-6.76673
326	Reep6	3.30687	2.35635	0.0334	3.34992	5.34352	-0.426112	-1.56816	3.63094
327	Tmeff2	4.30629	-5.87077	0.0336	0.829252	-4.94149	-5.34894	-6.61255	-6.76673
329	Oaf	4.5726	-0.684244	0.0338	-1.82388	3.53829	-3.02702	-3.8052	-4.4448
333	4930533B01Rik	4.31645	-3.41588	0.034	-0.669554	0.131754	-6.93391	-2.52509	-4.4448
334	Cd36	1.07985	9.04083	0.0341	9.16065	8.59819	8.44835	7.52772	7.55146
335	1810008I18Rik	3.8724	-2.72085	0.0341	1.6013	3.01851	-5.34894	-1.32715	0.748967
337	Adam22	2.36555	2.79236	0.0344	3.50385	4.03101	1.76306	-1.75457	3.13564
338	Cdh1	4.6841	-0.130241	0.0345	2.82369	2.93911	1.41924	-0.0733921	-5.18177
340	Rtp3	4.18613	-3.66033	0.0352	-1.05016	-0.798537	-6.93391	-6.61255	-2.85984
342	Prg4	3.62063	-0.699242	0.0352	1.49338	1.066	-1.80462	-3.15312	-2.12288
343	Plscr2	3.49595	-0.573772	0.0354	2.10762	3.9684	1.15885	-2.22023	-0.576909
347	Cyp2u1	6.05121	-4.13152	0.0356	0.277204	-1.77157	-6.93391	-6.61255	-6.76673
349	Zc3h4	0.976792	4.28302	0.0358	4.97556	4.77789	3.43132	3.66474	4.40382
352	Plcxd2	3.21412	0.0271497	0.036	1.14673	2.30327	0.205645	-3.44263	-1.40918
355	Trim65	0.904226	4.54138	0.0361	5.02968	5.36722	3.99461	4.11622	4.60559
357	Rnf152	4.24513	-3.77091	0.0363	-0.800798	0.416057	-2.07593	-3.44263	-6.76673
358	Pars2	3.18031	2.20789	0.0365	3.31336	2.47636	1.6918	1.34745	-2.67927
360	Gm6548	1.10731	4.13191	0.0366	4.21273	4.91077	3.53268	2.81162	3.75389
361	Gpr137b	0.898728	5.71512	0.0367	5.73836	6.43191	5.12713	4.70316	5.51954
364	Adgrb1	4.96808	-3.27424	0.037	-1.22349	1.84423	-5.34894	-3.44263	-5.18177
365	Slc7a3	4.57933	-4.21479	0.037	0.534805	-3.35653	-6.93391	-3.8052	-6.76673
366	Commd9	0.868559	5.40312	0.0373	5.56705	6.04126	4.7504	5.04164	4.97852
371	Nsf	0.901671	6.48723	0.0377	6.6611	7.09044	6.38478	5.16512	6.22071
374	Ak1	3.33591	-4.23967	0.038	-0.800798	3.00687	-2.84644	-4.29062	-0.658209
376	Exosc7	0.973491	4.92226	0.0382	5.21025	5.77475	4.15422	4.36687	4.85119
378	Fry	1.56151	2.23685	0.0383	3.82647	2.99514	2.91628	1.214	1.55068
379	Trim80	4.24024	-4.785	0.0383	-3.97072	0.319033	-6.93391	-6.61255	-5.18177
382	Eef2k	2.1564	3.80141	0.0393	5.10876	4.20061	2.11866	2.8773	2.60177
383	Trim28	1.1559	5.32783	0.0395	5.52256	6.65888	4.90333	5.57015	4.50531
384	Tnks	1.83083	2.51795	0.04	3.53367	4.52271	2.75434	0.964878	2.49301
386	Lca5	5.19231	-1.93707	0.0401	1.67725	1.20825	-6.93391	-6.61255	0.393138
389	Ints12	0.822062	4.79985	0.0402	4.96718	5.2594	4.38068	3.98084	4.40757
390	Gm26798	3.48308	-2.00336	0.0402	-0.800798	2.25162	-3.76398	-1.56816	-3.06629
391	Pank3	1.00164	4.52829	0.0402	5.18084	5.1561	4.6674	3.82103	4.02524
392	Nrn1	4.37189	-0.870087	0.0406	2.42405	4.1201	-6.93391	-1.05796	2.75487
393	2810405F17Rik	4.64135	-2.44309	0.0406	-0.23892	2.69513	-2.54159	-6.61255	-2.01185
396	Ybey	2.03323	2.13134	0.0412	3.23455	4.16964	3.5245	-0.546462	1.67206
397	Lrp12	1.74446	3.09609	0.0413	4.0397	3.44365	1.52142	1.18835	2.91099
399	Zfp583	3.42374	0.418328	0.0414	3.54947	2.34082	-1.6485	-2.91211	2.06299
402	Pde3a	3.82433	-2.41009	0.0416	1.54835	2.0396	-2.84644	-5.02759	0.527888
406	Sema4a	1.58751	3.26007	0.0418	4.00737	4.63404	1.0261	3.25935	3.60722
410	Snx30	1.18268	4.6601	0.0422	4.71927	6.04316	3.86618	4.41328	4.23256
411	Elf5	4.27708	-5.30468	0.0422	-4.45615	0.908171	-6.93391	-4.29062	-6.76673
413	Ighv1-84	5.38639	-5.90583	0.0423	3.57837	-6.52646	-6.93391	-6.61255	-6.76673
414	Clhc1	5.4062	-4.20972	0.0424	-2.38576	1.11017	-6.93391	-6.61255	-5.18177
418	Lynx1	3.16027	-2.91149	0.0429	0.858546	1.13888	-2.68598	0.442732	-3.59681
422	Gata6	4.93291	-4.33859	0.0431	0.0421006	0.653452	-6.93391	0.871265	-6.76673
425	Tomm70a	1.22588	4.38566	0.0433	4.47872	5.32412	4.25159	4.20843	2.8608
426	Gcnt2	3.96222	1.68332	0.0434	3.18337	3.88399	-6.93391	2.30333	2.25841
427	E030030I06Rik	2.43854	1.59353	0.0434	2.1378	2.19122	0.917843	-3.15312	0.795509
429	Myo5b	5.34486	-3.26148	0.0438	-2.13422	1.02044	-6.93391	-3.8052	-6.76673
431	Stard5	0.95871	6.85736	0.0441	7.17911	7.33356	6.44507	5.74637	6.56404
434	Tlr8	1.00296	4.8632	0.0444	5.11333	5.93425	4.29551	4.09567	4.91582
435	Slamf7	1.79329	4.84044	0.0444	5.95811	5.26267	3.17853	4.89376	3.63094
437	Pgap1	1.46526	4.79921	0.0449	5.24255	5.83576	3.47654	4.62047	4.13036
440	Nsdhl	1.24817	3.92257	0.0451	4.35056	4.57749	3.15753	3.09308	3.3194
443	Gcdh	1.0768	4.79614	0.0455	5.15155	6.07462	4.10707	4.81109	4.62505
445	Strada	1.03516	4.82234	0.046	5.0345	5.82144	5.08325	3.55612	4.38872
446	Crip2	0.798022	8.45993	0.0461	8.55818	8.8412	8.39935	7.69742	7.70488
451	Igf2r	0.980195	5.25261	0.0468	5.31765	6.19614	4.84376	4.59019	4.81117
453	A530016L24Rik	4.09917	-5.57594	0.047	0.460326	-4.94149	-6.93391	-5.02759	-6.76673
454	Crip1	1.11433	7.75034	0.047	7.49594	8.94099	6.77421	7.33372	7.15928
455	Tedc2	1.59325	2.66846	0.0471	3.76592	4.47143	2.54789	2.25473	2.62344
456	C230037L18Rik	4.24059	-1.16954	0.0471	0.983473	1.92887	1.0829	-6.61255	-2.85984
458	Faf2	0.743175	5.53294	0.0475	5.61075	6.08986	5.44466	4.76195	5.07365
459	Rad54l2	1.35036	3.24619	0.0477	3.54947	4.65532	1.56992	2.81581	3.49183
460	Dusp18	4.94391	-2.2445	0.0477	-0.996719	0.131754	-5.34894	-3.44263	-6.76673
462	Gpr146	0.822264	5.23386	0.0479	5.5759	6.35293	5.1156	5.48054	4.91055
466	Pigk	0.677734	5.96475	0.0482	6.36131	6.13332	5.86639	5.10812	5.67388
467	Sh3pxd2b	2.46399	3.31044	0.0482	4.32848	4.76299	0.866993	1.08094	3.57645
468	Gstm3	1.89733	0.423926	0.0482	1.94644	3.34852	0.323481	1.87529	0.199051
470	Gpd2	0.714266	5.5109	0.0485	5.73442	5.48931	4.97786	4.96629	4.80739
472	Gsta2	5.61065	-4.32458	0.0487	0.943021	-3.35653	-6.93391	-6.61255	-6.76673
473	Cd5	4.95995	-3.22933	0.0489	-0.0366114	2.27767	1.47123	-5.02759	-6.76673
475	Tmco4	1.56597	3.55297	0.049	3.40307	4.80502	3.25962	1.09481	2.80881
478	Lipt2	2.48474	0.362623	0.0494	1.00982	2.73799	0.342218	-1.96869	-0.499947
479	B230118H07Rik	1.51265	2.73289	0.0494	2.9617	4.1237	0.688145	2.6659	2.50706
482	Snx9	1.05822	4.70284	0.05	4.91497	5.97015	4.10707	4.38674	4.52961
8	Tmem176b	-1.87131	7.69174	0.000168	7.50523	7.0104	9.18112	9.35915	8.94405
14	Fgd1	-7.57972	-3.96988	0.000544	-6.77808	-6.52646	0.414822	1.84278	0.700872
15	Per1	-2.33275	4.31083	0.000576	3.18047	3.10108	5.38661	5.40808	5.58448
29	Alox5ap	-1.6744	7.51965	0.00117	7.02474	6.26978	8.00048	8.49389	8.43749
37	Gm26980	-8.68637	-1.17125	0.00151	-6.77808	-6.52646	1.85073	2.26089	2.02443
44	Cxcl13	-3.8843	7.08146	0.00188	5.4426	6.35829	10.648	9.47762	9.38502
51	Tmem176a	-1.77198	5.93293	0.00267	5.84968	4.70776	7.29604	7.41837	6.69743
54	Rragd	-6.06236	-0.163085	0.00341	-3.31865	-4.94149	1.41039	2.89326	1.72111
62	Apoa4	-8.12485	0.697071	0.00433	-6.77808	-6.52646	2.04051	1.28832	1.18163
67	Hspa1a	-1.33144	8.57279	0.00464	8.90231	8.23431	9.2941	9.69602	10.4491
68	Cd207	-1.77261	6.39136	0.00471	7.62819	5.6419	8.3662	8.70101	8.28333
75	Gm13689	-6.22264	-4.83892	0.00533	-6.77808	-6.52646	-1.10102	1.45891	-1.21214
78	Gadd45g	-1.10694	8.2945	0.00542	8.01069	7.78876	8.54736	9.16689	9.20618
89	Gm29264	-6.75977	-2.24995	0.00647	-6.77808	-6.52646	-0.426112	-0.0126381	0.564184
105	D430019H16Rik	-6.21093	-4.59858	0.00736	-6.77808	-6.52646	0.93028	-2.91211	0.244494
106	Spon1	-5.01253	-0.156261	0.00738	-3.60815	-4.20453	1.06045	0.718366	1.39817
108	Gm24840	-5.86439	-2.58858	0.00743	-6.77808	-6.52646	-0.113728	0.0456606	-1.81254
117	Gprc5a	-6.9733	-4.07567	0.00809	-6.77808	-6.52646	-0.165722	2.40704	-0.700644
120	Gpr31b	-6.39458	-4.07006	0.00832	-6.77808	-6.52646	0.323481	0.0739496	-0.88409
121	Mir133a-1hg	-5.84416	-4.11076	0.0084	-6.77808	-6.52646	-0.630126	0.128916	-1.55728
123	Pla1a	-6.6034	-3.46249	0.00881	-5.19312	-6.52646	1.49655	-0.940126	1.31542
125	Cd72	-1.29574	7.64077	0.00909	7.32382	6.63483	7.8734	8.53787	8.37773
133	Coro1a	-1.53419	6.81775	0.0103	6.64701	5.34352	7.14283	8.1706	7.40155
139	Klrc2	-4.79764	0.559139	0.0108	-1.6488	-4.94149	1.6918	2.60904	0.700872
140	2310044K18Rik	-6.14759	-4.45335	0.011	-6.77808	-6.52646	-0.0150433	0.0456606	-1.21214
144	Zfp750	-7.04149	-1.91299	0.0111	-6.77808	-6.52646	-0.705088	0.420872	1.14616
145	Gm15706	-4.61172	-0.367266	0.0112	-2.38576	-4.20453	0.731429	2.42911	1.04705
147	Hbb-bs	-2.66642	5.00705	0.0115	2.33827	3.92578	5.61516	6.0907	5.59329
148	Hbb-bs	-2.66642	5.00705	0.0115	2.33827	3.92578	5.61516	6.0907	5.59329
160	Pdcd1lg2	-7.91147	-2.86278	0.0136	-6.77808	-6.52646	1.50489	1.61145	0.855319
162	Prlr	-5.99699	-2.17072	0.0143	-1.56863	-6.52646	1.49655	2.8773	1.7529
166	Neat1	-0.858324	6.33185	0.0147	6.17993	5.97861	7.03701	6.86837	6.92403
169	Fbxw10	-7.57801	-1.22143	0.015	-6.77808	-4.94149	2.92873	0.903149	1.34701
173	Dclk2	-5.32567	-1.16716	0.0162	-2.13422	-6.52646	0.787193	1.64011	0.780161
175	Nr6a1os	-4.64599	-3.74701	0.0165	-4.45615	-6.52646	-1.50764	0.420872	-1.21214
176	Gm11712	-4.74163	0.0234996	0.0165	-0.302345	-6.52646	0.466973	1.76683	1.7529
179	Dok3	-1.25523	6.13668	0.0168	5.63793	5.11424	6.2179	7.24261	6.52803
183	Vpreb1	-6.39732	-3.76957	0.017	-6.77808	-6.52646	-0.30455	-0.779661	0.128085
184	Styx	-3.81775	0.106716	0.017	0.0674116	-3.7191	2.04623	1.9535	2.04384
185	Gucy1b1	-6.93906	-0.722688	0.0171	-6.77808	-3.35653	1.61684	2.29133	1.7529
187	Ppp1r1a	-6.34853	-1.7417	0.0172	-6.77808	-6.52646	0.225965	0.329964	-1.09431
190	Taf4b	-5.18222	0.921267	0.0173	0.421594	-6.52646	2.38124	3.00032	1.49536
193	Gm16237	-5.44923	-4.52851	0.0183	-6.77808	-6.52646	0.225965	-1.1207	-2.24317
195	D330045A20Rik	-6.71494	-4.39848	0.0184	-6.77808	-6.52646	1.41039	2.11877	-2.24317
197	Usp49	-6.98701	-1.11643	0.0185	-6.77808	-4.20453	1.6918	2.76899	0.509391
198	Hist1h3c	-5.664	-4.67848	0.0185	-6.77808	-6.52646	0.225965	0.282267	-2.67927
199	Slc2a6	-3.59871	4.31608	0.0185	3.28666	-0.336633	5.1519	5.4053	5.05464
201	Flcn	-1.50971	6.36917	0.0187	6.35265	4.11107	7.08351	6.49712	6.80063
208	Insl6	-7.53212	-0.783579	0.0195	-6.77808	-6.52646	0.0995165	1.80108	0.840597
220	4732487G21Rik	-3.26358	0.81059	0.0213	0.140785	-2.61957	2.47336	2.24232	1.62987
221	Tanc2	-1.05512	5.17347	0.0215	4.81858	4.54969	5.4452	5.62615	6.0376
223	Zfp712	-4.8706	0.957486	0.022	1.26084	-6.52646	2.60331	2.52444	1.90922
224	E030037K01Rik	-5.22204	-3.6219	0.022	-4.45615	-6.52646	1.12679	-0.635271	-0.985373
225	Bicdl2	-5.40804	-3.49125	0.0223	-6.77808	-3.7191	0.954837	1.4373	-1.27488
226	Gm16120	-5.44509	-3.58162	0.0226	-6.77808	-6.52646	1.15885	-2.08899	-2.24317
228	Gm12207	-5.82548	-3.70325	0.0228	-6.77808	-6.52646	-0.0150433	-0.997841	-1.27488
229	1110020A21Rik	-4.20688	-1.17817	0.023	-3.07764	-6.52646	-1.44205	0.207628	-0.499947
230	Srrt	-0.877548	5.65484	0.0232	5.46003	4.87602	5.84191	5.97124	6.26996
236	Nol10	-3.72051	3.03466	0.0234	3.25397	-3.35653	3.54688	3.8823	3.92762
239	Il4i1	-2.65467	3.8087	0.0237	2.77074	0.21501	3.94031	4.49924	4.25216
240	Il4i1	-2.65467	3.8087	0.0237	2.77074	0.21501	3.94031	4.49924	4.25216
245	C87436	-1.34212	4.72271	0.024	5.18373	3.03769	5.88687	5.47657	5.3064
248	Tmed9	-0.679271	8.04558	0.0241	7.74223	7.00236	8.01806	8.14572	8.02112
252	Hhex	-1.50411	4.16955	0.0244	3.61102	2.58468	4.7504	4.75322	4.48771
253	1700084J12Rik	-5.41002	-1.04429	0.0247	-3.60815	-4.94149	1.93954	0.485481	0.994818
256	Car5b	-6.2668	-3.03482	0.0249	-6.77808	-6.52646	0.773453	2.43457	-3.06629
257	Hba-a2	-3.02528	3.47506	0.0249	0.340863	2.52611	4.59894	4.52764	4.16179
264	Hbb-bt	-3.28385	3.18259	0.0261	-0.23892	2.18435	4.05691	4.44205	4.13187
267	Krt80	-2.84778	1.16677	0.0261	1.56622	-1.48206	3.44222	2.81581	2.67414
268	Tmem14a	-5.09854	0.798268	0.0264	0.0674116	-6.52646	0.628336	2.13228	2.70291
271	Pbx3	-5.98399	1.10434	0.0269	0.639774	-6.52646	4.00787	3.02226	2.45001
272	Rcan1	-1.35392	6.95942	0.0272	6.67815	5.67781	7.50365	7.07318	7.89721
274	Rprd1b	-1.8862	4.79296	0.0274	4.90973	1.71672	5.45169	5.23098	5.27732
279	Plcd3	-5.87339	-2.88022	0.0278	-4.45615	-6.52646	1.52142	-1.255	0.667895
282	Gm15764	-4.90402	-1.06791	0.0278	-3.07764	-6.52646	-1.57635	0.101695	1.32602
284	Dus4l	-5.55839	-0.250478	0.0281	-1.28623	-6.52646	1.14824	2.27315	1.68859
287	Gm11646	-5.22166	-4.55218	0.0283	-6.77808	-6.52646	-2.07593	-1.18629	-1.15202
288	Hba-a1	-2.65359	4.25698	0.0285	1.47459	3.50834	5.19699	5.53306	4.67983
289	Taf1b	-1.46887	4.11213	0.0287	3.94388	2.79772	4.59601	5.38216	4.76026
291	Olfml1	-7.20743	-3.43615	0.0289	-6.77808	-6.52646	1.54587	-2.36462	1.76074
293	Plac8	-5.3814	4.17435	0.0289	2.88903	-1.8826	6.05389	6.69422	5.48977
300	Atp6v1h	-1.21454	6.72124	0.0303	6.46762	4.94776	7.0908	7.07055	6.77448
301	Nfatc2	-4.85089	-3.2953	0.0303	-2.38576	-6.52646	1.57785	-0.546462	0.221952
306	Sox8	-4.37521	-3.61528	0.0309	-3.60815	-6.52646	-1.26148	1.02407	-1.40918
308	Gm18853	-3.67482	-0.365165	0.031	-1.56863	-4.94149	0.0773207	1.06693	0.288549
310	Rassf2	-1.02919	4.95072	0.0315	4.80641	4.79941	5.4533	5.60146	6.24851
313	Pole2	-2.29163	2.87623	0.0318	2.03249	1.066	3.43787	4.563	3.74403
314	Gm28913	-4.68668	-2.91177	0.0318	-4.45615	-6.52646	0.39701	0.128916	-2.24317
317	Ddx27	-0.923261	5.04473	0.0321	4.81298	4.00004	5.41233	5.18389	5.42895
322	Bub1b	-2.72073	2.61479	0.0328	2.19634	-0.911748	3.42034	3.425	3.46088
323	Fam217b	-2.73469	1.54003	0.033	0.164436	0.102899	2.92873	2.9516	2.77436
324	Ccr5	-1.03143	7.43354	0.033	6.99	6.29033	7.27638	7.93657	7.77442
325	Esr1	-3.25848	1.44446	0.033	1.97347	-2.43899	3.24973	3.56113	2.71507
328	Gm9776	-4.47911	-0.780425	0.0337	0.0421006	-6.52646	1.24102	1.71388	1.02117
330	Atp1b3	-1.16376	6.98939	0.0339	5.76326	6.92488	7.26738	7.82929	7.41667
331	Hdac8	-4.20518	2.97404	0.034	3.48519	-4.94149	3.80334	3.50769	3.51288
332	Adrb2	-1.4384	5.86406	0.034	5.14265	4.74559	5.65878	6.74101	6.66228
336	Ccr9	-6.27782	-2.60625	0.0342	-6.77808	-6.52646	-0.219661	-4.29062	2.11896
339	Dcxr	-0.89711	5.45013	0.0349	5.24464	4.77675	5.61275	6.12533	5.99586
341	Gm16907	-5.07324	-0.721597	0.0352	0.673133	-6.52646	1.96394	2.30929	2.28583
344	Preb	-0.732712	6.28866	0.0354	5.81881	5.56001	6.12628	6.53894	6.55759
345	Aph1a	-0.883875	5.10158	0.0355	4.60832	4.11107	5.38887	5.28643	5.15101
346	Ap1s2	-1.04325	4.67536	0.0355	4.38368	4.259	5.66065	5.16018	5.30037
348	Nelfcd	-3.04608	4.63565	0.0357	5.12015	-1.24106	5.85827	4.76412	5.00764
350	Zfp9	-6.38169	-1.64672	0.0358	-4.45615	-6.52646	2.79911	-0.88463	0.700872
351	Asb10	-6.02628	-2.47859	0.0359	-6.77808	-0.460368	1.74909	2.51415	2.7351
353	Sh2b2	-2.30616	3.55061	0.036	3.10914	0.874422	4.53115	5.1684	3.74798
354	Mir425	-3.88731	-2.91786	0.036	-2.13422	-6.52646	-1.57635	-0.20316	0.244494
356	Slc31a1	-1.01803	5.99826	0.0362	5.69892	4.55503	6.36057	6.02158	6.14747
359	Gm15597	-5.42201	-1.6022	0.0366	-2.38576	-6.52646	1.04909	1.9611	0.310083
362	Narfl	-1.82169	4.86401	0.0367	4.92453	1.09559	4.84868	4.93964	5.08697
363	Polr3h	-3.94088	2.3088	0.0369	2.48636	-4.20453	3.16807	3.11707	3.22053
367	D030056L22Rik	-3.99207	-0.217055	0.0374	-0.800798	-4.94149	0.787193	1.86723	0.940626
368	Crispld2	-5.02706	-4.45017	0.0374	-6.77808	-6.52646	-2.17902	-4.29062	0.564184
369	Gm13423	-5.85599	-3.41661	0.0376	-6.77808	-6.52646	-1.37932	0.0168057	-0.933843
370	Exosc10	-1.6355	5.51903	0.0376	5.68519	2.35313	5.7598	5.85123	5.72236
372	Ctla2b	-1.02256	6.7059	0.0377	5.85196	6.2645	6.77744	7.18034	7.20436
373	Fam43a	-1.21123	4.96425	0.0378	4.10074	5.17528	6.02736	5.91761	5.60423
375	Nufip1	-2.71961	3.45833	0.0381	3.21769	-0.854032	3.87103	4.11111	4.05584
377	Cxcr3	-2.33497	2.79308	0.0382	2.66694	-0.336633	4.27494	3.35468	3.22053
380	Ccdc115	-1.48334	5.4919	0.0387	5.20027	2.95937	5.59039	5.4646	5.79049
381	Gpaa1	-1.01293	6.12051	0.0392	6.23995	4.51452	6.32951	6.5278	6.43064
385	Impdh1	-1.39044	4.57269	0.0401	4.54554	2.10654	4.94759	4.85046	4.67569
387	En2	-4.32835	-3.02455	0.0401	-6.77808	-2.13414	-0.825382	-0.462804	0.527888
388	Cdiptos	-3.7455	1.79572	0.0402	2.42405	-4.94149	2.08568	2.7428	2.81258
394	Ccl2	-1.58336	6.92278	0.0407	6.37278	5.39873	7.12907	7.64108	7.62001
395	Chkb	-1.23481	5.30054	0.0407	5.09882	3.89456	5.51705	5.52796	6.10498
398	Mis18a	-2.83556	3.56895	0.0414	4.1681	-1.57226	4.28828	4.93675	3.89237
400	Gm15972	-5.84688	-3.35186	0.0415	-6.77808	-6.52646	-0.0635418	-0.20316	-1.72234
401	Chtop	-0.789555	5.52085	0.0415	5.19454	4.83713	5.87767	5.80715	5.77606
403	Nek8	-3.37414	0.924946	0.0416	0.983473	-3.35653	1.66972	2.7428	2.33393
404	Gm13684	-4.6783	1.67922	0.0417	2.71177	-6.52646	2.71535	3.14067	2.73908
405	Glmn	-3.60515	1.70605	0.0417	2.25259	-4.20453	2.54789	3.18024	2.54388
407	Zbtb48	-4.02262	2.44087	0.0419	2.91367	-4.20453	3.61009	3.44679	3.42186
408	2810454H06Rik	-4.38013	0.571522	0.0419	2.19059	-6.52646	3.05336	2.19158	1.7529
409	Gm16006	-4.97916	-2.92569	0.0422	-6.77808	-6.52646	0.378976	-1.32715	-3.3073
412	Rexo4	-1.83499	5.0775	0.0422	5.10265	1.6182	5.5845	5.43696	5.06418
415	Evc	-6.07327	-4.28138	0.0427	-6.77808	-6.52646	0.121376	-4.29062	1.40819
416	Ntpcr	-0.800529	6.24885	0.0427	6.07348	5.82641	6.58953	7.35116	6.46284
417	Gm10390	-4.75307	-5.11756	0.0427	-6.77808	-6.52646	-2.84644	-4.29062	0.372818
419	Map3k12	-2.37764	1.94775	0.043	2.27449	-1.16891	3.3457	3.02589	2.75879
420	Setdb1	-0.929557	4.92276	0.0431	4.77891	3.9664	5.06433	5.3318	5.51201
421	Ptgr1	-6.54334	0.407891	0.0431	-0.755711	-6.52646	2.938	3.82728	2.37026
423	Eef2kmt	-1.62359	4.26878	0.0432	4.37611	1.39836	4.93067	4.563	4.43845
424	Racgap1	-2.81923	2.17063	0.0433	2.25259	-1.48206	2.84909	3.40007	3.54047
428	Stamos	-3.8769	-0.63138	0.0436	0.210606	-6.52646	1.14824	0.329964	0.764648
430	Tfpt	-3.4681	3.03537	0.044	3.24568	-2.82602	4.40539	3.92758	3.2899
432	Dcaf4	-2.7417	2.95309	0.0442	2.66279	-1.8826	3.21457	2.67516	3.60286
433	Ccnd1	-1.15664	5.27287	0.0444	5.85877	3.87549	6.48091	5.98061	5.8674
436	Bend4	-2.2071	4.09744	0.0447	4.55675	0.267958	5.15123	4.75322	4.5204
438	Tnfrsf26	-1.21231	5.98641	0.0449	6.06525	4.05944	6.64812	5.99084	6.33081
439	Zfp511	-1.40055	3.66874	0.045	3.68238	1.97737	4.62404	4.43525	3.96543
441	Zfp26	-4.71631	1.99438	0.0453	2.85673	-6.52646	2.64541	2.82416	3.25702
442	Cd1d1	-1.49229	6.13464	0.0453	5.42741	4.63656	6.19102	6.74266	6.6531
444	Prr5l	-2.11062	5.02036	0.0456	5.02887	2.09925	5.92116	5.41016	5.92828
447	1700056N10Rik	-4.77183	-1.02052	0.0461	-0.588254	-6.52646	1.31876	1.64954	0.940626
448	Atg4d	-3.04288	3.0318	0.0461	3.66175	-2.0029	3.4723	4.30408	4.22974
449	Gm16675	-4.57565	-0.0412406	0.0462	1.44592	-6.52646	1.97599	1.78405	2.36512
450	Icos	-2.41858	5.32226	0.0467	2.95832	4.42118	5.5093	5.81345	6.59535
452	Ccdc9	-1.07971	3.6526	0.0468	3.11825	3.25326	4.32643	4.09049	4.32139
457	Prune2	-1.46588	5.66	0.0474	4.43806	4.89192	6.02483	5.71079	6.45319
461	Setd6	-5.2735	-1.24331	0.0479	-6.77808	-2.82602	-1.05126	2.47756	0.199051
463	Sarm1	-3.43476	-2.06937	0.0479	-2.02319	-3.7191	-0.594057	0.68207	1.33655
464	Mipol1	-3.17766	-0.103766	0.0481	-1.9201	-2.82602	0.702718	0.83866	0.869892
465	Ctnnbip1	-3.63313	1.47006	0.0482	0.140785	-3.35653	2.45626	3.15066	1.05982
469	Jun	-0.67892	7.9875	0.0483	8.13476	8.36575	9.09268	8.56483	9.0689
471	Ikbke	-1.20885	5.71467	0.0486	5.55926	4.5403	5.96979	6.28018	6.50458
474	Trim23	-1.15463	3.58152	0.0489	2.90316	2.9674	3.95103	3.81686	4.35933
476	Mis18bp1	-4.93729	1.41916	0.049	0.814379	-6.52646	1.79061	1.64011	2.68654
477	Ciart	-1.59061	3.597	0.0493	2.33306	3.41165	3.98719	4.338	4.79121
480	Pycr2	-0.777957	5.84866	0.0494	5.56261	5.41055	6.03925	6.54685	6.23731
481	Sectm1a	-4.75314	3.83804	0.0499	3.17757	-3.06703	3.89819	5.78539	5.11476

## Sheet: HFHS_TFEB vs WT
	external_gene_name	logFC	AveExpr	P.Value	sample.gd_tg_kc_4	sample.gd_tg_kc_3	sample.gd_tg_kc_2	sample.gd_tg_kc_1	sample.gd_wt_kc_3	sample.gd_wt_kc_2	sample.gd_wt_kc_1
1	Tfeb	3.43058	6.3876	2.79692e-06	8.93345	8.56663	8.07861	7.85411	4.95741	4.45884	4.92034
3	Pgpep1	1.5266	6.44771	1.68458e-05	7.46932	7.04627	7.3325	7.18344	5.605	5.51886	5.86344
4	Pparg	3.48977	4.70395	2.91824e-05	6.59665	6.86045	6.14122	7.003	3.19606	2.41993	4.18147
5	Ptafr	3.24133	6.7539	3.10135e-05	8.32823	8.71591	7.36586	8.57646	5.36134	3.91604	5.83309
6	Vcam1	2.98439	10.4878	3.88051e-05	12.4632	12.4036	11.4044	12.4868	8.73491	8.89284	10.2635
9	Ctsd	1.83899	12.559	6.7873e-05	13.4431	13.663	13.3009	13.8415	11.6461	11.1852	12.7019
12	Enpp1	1.96966	5.60133	0.000114207	6.51196	6.58908	6.38694	6.61371	4.73068	3.67136	5.40097
13	Insig1	1.71103	6.59587	0.00012018	7.41978	7.55198	7.03027	6.76391	5.38256	5.21748	5.92621
17	Amz1	1.83946	6.29108	0.000159094	7.27489	7.41142	7.31938	7.64917	5.87843	4.92779	5.95781
18	Hpgds	1.68476	6.70118	0.00017015	7.7315	7.6714	7.13877	7.97742	5.92068	5.61912	6.25921
19	Il18	2.45688	6.57439	0.000198542	7.9579	7.76235	8.14723	8.35482	6.08417	4.33125	6.20814
22	Lgals3	2.14649	10.0122	0.000226241	10.8485	11.7314	10.8555	11.4247	9.30763	8.28553	10.2371
24	Grb2	1.70086	7.74158	0.000266179	8.63443	8.72707	8.63639	8.77247	7.28371	6.17038	7.49977
25	Gdpd1	2.10575	6.21277	0.000273158	7.3247	7.95209	6.65198	7.59095	5.35443	4.7853	6.07517
26	Haus8	2.66703	5.81048	0.000278494	6.54524	7.34581	6.73221	7.41281	3.83912	4.24161	6.00228
27	Psap	1.32129	12.0653	0.000292467	13.1062	13.2024	12.6218	12.8717	11.5077	11.3178	12.1894
28	Pld3	1.95608	9.30988	0.000294819	10.3739	10.7271	9.82459	10.4424	8.21235	7.74286	9.657
29	Plxna1	1.92834	5.2715	0.000301887	6.43785	6.25595	5.79107	6.36086	4.81566	3.64232	3.94543
30	Tmem65	1.77825	5.3811	0.000318223	6.13691	5.9788	6.41293	6.35308	4.78412	3.8639	4.54364
32	Dnah6	7.6256	-0.953065	0.000353557	1.65367	2.38469	2.70293	2.14134	-5.08471	-7.14803	-3.15541
50	Ctsb	1.56587	14.1642	0.000593228	15.0336	14.9604	14.7456	15.3639	13.2889	12.7879	14.5401
53	Crip1	2.04254	7.75034	0.000608358	8.46352	8.74714	8.84381	8.97481	7.22392	5.46921	7.57755
54	4931406C07Rik	1.43425	5.12142	0.000630768	5.5246	5.98346	6.02878	6.30444	4.68843	4.35927	4.95277
62	Gjb3	8.88647	-1.18772	0.000732383	4.15094	4.28181	2.3191	4.28127	-6.66967	-7.14803	0.232323
63	Fcrl1	1.86216	5.06132	0.000733445	5.64504	5.6909	5.57225	6.35749	3.40581	4.02127	4.87618
67	Snrpd1	1.44649	5.47113	0.00080007	5.50813	6.09652	6.36486	6.05325	4.41713	4.40608	5.61696
68	Gpnmb	4.12785	6.47324	0.000830786	7.80791	10.5763	7.28085	9.10697	4.33666	5.63477	5.59614
69	Selplg	1.63874	7.45508	0.00084056	8.30191	8.21416	8.48421	8.52159	7.07001	5.55696	7.54173
71	Hcar2	2.94353	7.01277	0.000863215	8.88866	8.79227	7.6396	8.58175	4.84554	4.39452	7.82345
72	Gpx3	1.86406	8.29794	0.000879431	9.42	9.05779	9.20676	9.67604	7.32495	6.4746	8.70757
74	Igf2r	1.76459	5.25261	0.000913328	5.5747	6.67593	5.84854	6.00354	5.07222	3.90658	4.19096
77	Cd48	1.56724	7.76229	0.000943021	8.31837	8.60748	8.32506	8.69241	6.97114	6.19335	7.94722
80	Matk	1.94855	4.33369	0.000972837	4.51944	5.41355	5.1393	5.21375	2.45186	3.80835	4.15384
81	Kcnj10	2.50644	5.70386	0.000984588	6.93611	6.50199	6.92016	7.01827	5.53092	2.43129	4.4109
82	Fmr1nb	8.97188	-1.31864	0.000985718	1.00286	2.01919	2.85609	1.37045	-6.66967	-7.14803	-7.0623
86	Cxcr4	2.09779	3.76879	0.00102575	4.56735	4.63625	4.58452	4.33722	2.45186	2.18513	2.74345
87	Gna15	1.94434	5.26772	0.00103398	5.76239	6.59656	5.94294	6.37797	4.24845	3.65368	5.58359
91	Blvra	1.54209	7.64507	0.00106462	8.2743	8.60906	8.18593	9.03821	7.1046	6.22253	7.98581
95	Rtn4	1.26906	6.90733	0.00110434	7.85946	7.5524	7.79155	7.41379	6.66614	5.59576	6.52466
97	Aph1c	1.87885	4.58322	0.00112188	5.23752	5.72115	5.1074	5.09056	3.41381	3.04056	4.17551
98	Nceh1	1.48464	7.18703	0.00114297	8.20717	8.30936	7.98525	8.15371	6.86937	5.72676	7.49067
100	Stard5	1.58417	6.85736	0.00120559	7.62686	7.61804	7.7327	7.63932	6.11025	5.09782	7.19516
102	Angptl4	2.34749	4.55515	0.00121367	6.39036	6.49844	5.35956	6.67742	4.04886	3.38043	4.17551
106	4930430E12Rik	2.93882	4.51854	0.00125016	6.22693	6.11517	5.09161	6.33086	2.13446	2.62181	4.63597
112	Serpinb6a	1.07825	8.76035	0.00131267	9.27247	9.38367	9.06652	9.73828	8.25537	7.98853	8.80244
119	Gzma	7.82327	-3.62025	0.00145139	-3.5207	1.2756	0.44864	0.876415	-6.66967	-7.14803	-7.0623
123	Plekhm2	1.35548	6.76878	0.00147262	7.65997	7.55426	7.38667	7.29272	6.55177	5.07084	6.40594
124	Mrap	2.45092	3.43091	0.00149913	4.57908	4.76389	4.71271	5.34099	2.20377	2.3853	2.96699
125	Lsp1	1.66133	5.40299	0.00151875	6.35326	6.59435	5.78672	6.34184	4.69282	3.91064	5.3979
130	Rilpl2	1.85656	6.29262	0.00158469	7.14651	7.58831	6.71971	7.57794	5.16993	4.66455	7.00673
131	Csrp1	1.26128	7.70136	0.00162978	8.61326	8.81503	8.14032	8.75819	7.03196	7.12482	8.19003
135	Por	1.55231	7.23752	0.00167997	8.08955	8.46826	7.36441	8.61219	6.47738	6.17967	7.45679
136	Gdf15	4.23895	7.34217	0.00168595	10.561	10.3573	9.17856	7.14673	3.73866	4.27562	7.58229
137	Fth1	1.42725	12.8523	0.00168812	13.1373	13.6143	13.2654	13.8546	12.0632	11.3109	13.3285
139	Sipa1l1	1.26076	5.12629	0.00169397	5.39982	5.90121	5.42609	5.57249	4.50088	4.29544	4.40174
140	Clec4b1	1.97364	5.52429	0.00170714	6.57426	6.60071	6.10106	6.61201	4.71996	4.015	4.66349
141	Slc3a2	1.08331	8.50092	0.00171769	9.06455	9.01259	8.83033	9.32739	7.55033	8.01212	8.72241
143	Plin2	1.15178	9.366	0.00172394	10.3477	10.5399	9.85471	10.5643	8.9072	9.05347	9.92262
145	Afp	9.43368	0.715775	0.00173852	4.02448	4.57581	3.71557	4.97009	-6.66967	-7.14803	0.932055
146	Ier3	1.70341	7.46571	0.00173931	8.36868	8.18787	7.50607	8.40387	5.70727	6.03731	7.91806
150	Lipa	1.3413	10.2985	0.00182017	11.1404	11.1711	10.7772	11.3794	9.6017	9.15377	10.8491
156	Id2	1.4004	10.4642	0.00197564	11.3462	11.174	10.4844	11.2655	9.15864	9.34941	10.7618
158	Map7d3	2.91114	2.7159	0.00200463	3.26793	3.5842	4.18092	3.83329	0.0717974	1.09515	2.12999
161	Sqstm1	0.966622	8.18229	0.00203906	8.80545	8.92015	8.52884	8.7501	7.6349	7.52269	8.4172
162	Timp2	1.56666	6.27198	0.00204906	6.67173	6.27336	7.04355	7.13514	5.64009	4.50168	5.17461
164	Cd84	1.20108	8.08445	0.00209489	8.60726	9.02431	8.45889	8.74429	7.23431	7.54856	8.28543
167	Sort1	2.73342	4.22711	0.00213331	5.80747	5.17362	5.36687	5.23746	2.76287	3.67455	0.645061
171	Gh	5.82801	-3.42632	0.0021668	-0.461808	-1.13759	0.0734284	-0.551267	-6.66967	-5.56306	-7.0623
175	Fxyd5	1.01557	7.84839	0.00222158	8.10709	8.17014	8.39879	8.63901	7.08991	7.38415	7.83285
176	Slc15a2	3.24047	3.93072	0.00224238	5.56352	5.59559	4.36577	5.69479	1.81011	2.48315	1.81115
180	Sh2d1b2	3.242	1.88857	0.00232966	3.34966	3.82984	3.78481	4.21859	0.937661	2.13969	-1.57044
181	Zfand2a	2.29097	5.08929	0.00234045	6.37832	6.93146	5.53707	5.8648	3.14571	3.90658	5.26666
183	Taldo1	0.973002	9.32519	0.0024006	9.64227	9.77592	9.86238	9.97112	8.86046	8.36153	9.55582
184	Prdx1	1.05401	10.6725	0.00243098	11.0303	11.4979	10.8455	11.459	10.1738	9.77585	10.9201
185	Tm4sf19	6.96849	-3.55704	0.00244439	-1.56134	0.884321	1.14993	0.0671707	-6.66967	-4.8261	-7.0623
189	Lgals3bp	0.714946	9.76738	0.0025618	10.3591	10.2053	10.1827	10.4571	9.48454	9.43953	9.83028
190	Dnajb1	1.86186	6.99783	0.00257611	7.68367	8.39542	7.11012	7.72191	5.55343	5.91756	6.78642
192	Spic	1.79303	7.86959	0.0026471	9.11907	8.79142	8.35153	9.25847	7.01497	5.96946	8.20423
194	Gbp2	1.03797	7.44566	0.00266922	8.20982	8.41146	7.92221	8.53788	6.84861	7.40746	7.89911
195	2810408A11Rik	5.62396	-3.7525	0.0027036	-6.69063	1.0356	-1.8299	0.354269	-6.66967	-3.9781	-5.47734
196	Pi4k2a	1.11563	5.81311	0.00270894	5.9829	6.35442	6.34133	6.08872	5.18559	4.5459	5.87563
198	Hist1h2bc	1.11199	6.42405	0.00274068	6.95289	7.53129	6.78903	7.30505	6.30385	5.92695	6.07453
200	Vim	1.31202	8.27862	0.00276884	8.51528	9.46711	8.47604	9.46646	7.3906	8.13409	8.45546
203	Sec11c	1.07406	5.701	0.00281749	5.7296	6.12441	6.22318	6.52645	5.15886	4.84101	5.68106
205	Ola1	1.33262	5.05281	0.00282939	5.77162	5.96858	5.8475	5.76736	4.23497	4.14487	5.5682
206	Dhrs7b	1.53845	4.4727	0.0028352	4.67733	5.29175	5.15795	5.64356	3.66013	3.55155	4.39149
207	Pla2g15	1.40363	8.52208	0.0028837	9.59797	9.34875	8.96551	9.50659	8.01151	6.81857	8.87422
209	Rexo2	0.983035	6.40308	0.00290281	6.81332	6.92663	7.07822	6.67579	5.90563	5.63681	6.28657
212	Kif23	2.34984	4.85829	0.00291411	5.20835	5.57889	5.69396	5.92127	2.27577	2.91402	5.67643
214	Hmox2	1.08579	7.93871	0.00294383	8.39306	8.63581	8.28032	8.93036	7.38485	7.06089	8.36479
215	Ear2	1.7584	7.38237	0.00297538	8.1085	8.44242	8.38591	8.51501	7.08762	5.14228	7.78852
217	Bhlhe40	1.68065	7.36198	0.00303	9.12703	8.93783	7.61635	8.33881	6.18149	6.40812	8.0389
221	Lrp12	2.67579	3.09609	0.00313076	4.06175	4.96409	4.44105	4.28269	1.7524	0.691178	3.85582
222	Clec7a	1.69038	8.06683	0.00315455	9.21948	9.70951	8.33217	9.12392	7.22183	6.81189	8.64644
224	Hspa1a	1.25287	8.57279	0.00321395	8.54408	8.53386	8.84883	8.37032	7.25931	7.5977	7.14357
225	Cstb	1.08281	7.4724	0.00322834	7.66699	8.34618	7.71864	8.07372	6.998	6.42503	7.702
226	Npc1	1.17442	6.2131	0.00323036	6.63144	6.99767	6.61627	6.54558	5.7116	5.17925	5.85003
227	Rbm46	5.88978	-2.31946	0.00324965	-0.214893	1.06148	1.24177	-0.0145131	-6.66967	-5.56306	-1.33438
229	Anxa2	1.37636	7.31409	0.00325743	7.26965	8.41782	7.82931	8.19792	6.4726	7.31057	6.83545
231	Scp2	0.804897	8.92643	0.00328875	9.24456	9.47744	9.50998	9.4402	8.40192	8.83432	9.01929
232	Pdgfrl	2.89458	2.82175	0.00330067	3.95953	4.0924	4.29557	4.12315	2.03423	-0.35361	1.99027
241	Arg2	3.02203	4.43067	0.00345174	6.22058	6.0415	5.01001	6.41289	2.22211	1.56965	5.37155
247	Tdrkh	2.84458	3.52604	0.0035974	4.80573	4.5668	4.71385	4.77725	0.296115	2.40464	3.62857
250	Gm26888	6.36678	-3.46862	0.00365382	-6.69063	-1.62302	1.13632	-0.592489	-6.66967	-7.14803	-7.0623
251	Ethe1	1.7134	5.43857	0.00365513	6.07238	5.55404	6.24276	6.11657	3.26255	5.29777	4.37909
255	Apoc1	1.46198	10.3099	0.00372945	10.9485	11.0142	11.0324	11.3247	10.1543	8.39001	10.1157
265	Engase	1.05203	6.6662	0.00387178	7.58003	7.00164	7.22106	6.72145	6.16302	5.13188	6.49481
271	Plcg2	1.09115	5.98387	0.00395434	6.48726	6.59269	6.79311	6.55357	5.92349	4.63702	5.98704
277	Mfsd12	1.70889	3.99494	0.0040376	4.28307	5.4304	4.95001	4.53201	3.91435	2.86739	2.96975
279	Idh1	1.05154	8.81253	0.00404167	9.59009	9.51834	9.46798	9.48148	8.37332	7.79545	9.3559
292	Rbm7	1.17872	6.99234	0.00420325	7.91503	7.85659	7.31674	8.01875	6.25903	6.10863	7.69556
299	Isyna1	1.37323	6.55907	0.00436991	7.05179	7.05415	7.39562	7.48642	6.09417	4.77046	6.92594
301	Pgam1	0.975159	5.51709	0.00441538	5.77111	6.31631	5.79107	6.19096	4.95009	4.9569	5.75128
305	Cyba	1.13806	10.1345	0.00452313	10.5029	10.7158	10.6103	10.884	9.80529	8.65007	10.295
307	Tmem14c	0.960042	7.67708	0.00453498	8.02432	8.26855	8.05473	8.29277	7.28934	6.73395	7.8029
313	Tmem151a	5.00796	-0.27239	0.00469766	1.30373	1.06148	3.27475	1.93198	-2.96923	-3.68859	-2.53874
316	Hadhb	0.838511	7.05465	0.00472859	7.35778	7.4297	7.54715	7.67314	6.38984	6.7284	7.23827
318	Trem2	1.29693	6.5532	0.00475747	6.41904	7.47719	6.99559	7.34142	5.96854	6.44875	5.51017
319	Akr1a1	0.760546	10.283	0.00477613	10.7283	10.7209	10.5819	10.8404	9.85565	9.6112	10.5563
324	Fabp7	2.14047	8.06972	0.00486892	9.06632	8.61917	9.35537	9.471	7.21001	5.06781	8.66325
328	Epor	2.46182	4.9609	0.00495732	5.81742	5.63921	6.07722	6.85274	2.3665	5.18709	3.78711
331	Gadd45b	2.55012	6.68466	0.00502666	8.18747	8.66953	6.66151	8.60693	4.56095	5.17587	7.61327
332	Cd9	1.96986	6.98271	0.00503584	7.54471	8.55955	7.48961	8.48978	5.6344	7.05708	6.43892
334	Card11	3.65496	3.05	0.00505316	5.38919	6.21618	4.44933	6.09442	1.64774	1.82064	2.85805
342	Hacd3	0.787315	6.18095	0.00516406	6.89516	6.58127	6.60334	6.85513	5.68761	5.98977	6.09015
343	Nr4a3	4.62947	0.0255134	0.00516429	1.24601	2.498	0.381001	2.21487	-3.21024	-2.29004	-2.66998
344	Paqr3	5.5494	-3.75343	0.00517337	-6.69063	0.913033	0.285582	-1.65662	-6.66967	-7.14803	-1.33438
346	Aldoa	0.795612	10.0308	0.00517949	10.1361	10.5526	10.3148	10.5614	9.58648	9.27858	10.3859
348	Plxnb2	0.830065	7.95541	0.0052647	8.26933	8.26481	8.47562	8.32918	7.77903	6.91613	7.72003
351	Pmp22	1.54044	7.72944	0.00535537	8.8811	8.36376	8.47916	8.83332	6.79679	6.05823	8.48692
353	Mrps6	1.16908	4.0547	0.00537741	4.50598	4.85271	4.66255	4.71631	3.47371	3.53935	3.84834
366	Gm5150	1.2469	6.5611	0.0056725	7.08055	7.29559	7.13834	7.31953	5.88324	5.17193	7.26406
367	Sdcbp	1.02795	10.2109	0.0057284	10.9644	11.0205	10.5559	11.017	9.47998	9.6303	10.8742
372	Rab20	1.38991	6.72805	0.00581156	7.91999	7.63713	7.11771	7.83748	6.12698	5.02096	7.56175
376	Ccl6	1.39609	9.93489	0.00584227	10.2651	10.6714	10.4592	10.8437	9.33821	8.12683	10.462
381	Ly9	1.44998	6.82745	0.00588587	7.51387	7.56391	7.21824	8.21743	6.1123	5.2806	7.45568
383	Liph	7.27456	-0.0552757	0.00593597	0.760585	3.42885	1.08055	2.84781	-6.66967	-7.14803	2.27086
385	Itgav	0.828375	6.33876	0.00595354	6.58477	6.78066	6.65526	6.57409	6.23214	5.42775	5.68694
387	Gapdh	0.908672	9.51548	0.00598985	9.66102	10.2599	9.75341	10.0965	9.02765	8.7479	9.89742
388	Gapdh	0.908672	9.51548	0.00598985	9.66102	10.2599	9.75341	10.0965	9.02765	8.7479	9.89742
390	Nucb2	1.23126	5.76963	0.00601156	6.44171	6.17825	6.62756	6.20569	5.03467	4.5213	5.87563
394	Wwp1	1.24782	5.88084	0.00612518	6.67529	6.381	6.50946	6.30198	5.22097	4.71964	5.5508
401	Hilpda	2.63428	6.20049	0.00626076	8.27304	8.69365	6.39732	8.27264	4.18753	4.90148	7.60498
402	Ldha	0.93157	9.17935	0.00626433	9.28184	10.0626	9.2817	9.8541	8.51222	8.81742	9.52344
407	Psmb4	0.792121	6.07202	0.00632806	6.02898	6.37746	6.80552	6.71987	5.85267	5.55825	6.02599
408	Hsp90aa1	1.043	8.07442	0.00635488	8.11617	8.82993	8.26027	7.76869	7.51714	7.0583	7.2573
409	Lrp11	4.20023	-0.75081	0.00636716	-0.032415	0.447369	0.746134	0.417927	-5.08471	-3.44759	-1.17965
420	Fdft1	2.77602	3.90319	0.00655636	4.01414	4.7854	4.31684	4.23341	-0.479845	3.82567	2.76901
421	Daglb	0.911341	7.20673	0.00656296	7.69894	7.83682	7.49994	7.69097	6.80746	6.22905	7.41388
424	Ins2	7.75589	-3.3852	0.00659157	-6.69063	2.06468	-0.10905	-0.0145131	-6.66967	-7.14803	-7.0623
426	Arhgap25	1.242	7.16523	0.00661609	8.01743	8.22216	7.50061	8.13666	6.36771	6.24228	8.06928
427	Ubl3	0.904861	7.50482	0.00664474	7.73557	8.18337	7.80047	8.01081	7.39886	6.52606	7.27901
431	Ldlr	1.51884	5.35661	0.00672094	5.61058	6.29567	5.50764	6.29528	3.90303	4.83461	5.27839
432	Bzw2	1.24876	4.22581	0.00673561	4.67733	5.00217	5.27747	4.95943	3.79895	3.60101	4.13184
434	Rnf10	0.83016	5.6261	0.00675433	5.62141	6.06967	6.14165	5.8996	5.01814	5.16344	5.62135
435	Tnfaip8	1.13042	6.25809	0.00675801	6.52779	7.2256	6.65526	6.69813	5.68099	5.14631	6.73607
437	Igbp1	1.38034	5.5766	0.00677788	6.00134	6.05122	6.16697	6.28607	3.78257	5.19987	5.93541
439	Evl	1.41736	6.7969	0.00680846	7.47703	7.99237	7.53974	7.62577	6.6271	4.97189	7.44902
442	Ubl5	0.821887	6.48761	0.00684312	6.48321	6.83957	6.91245	7.03105	6.14311	5.76093	6.40135
447	Gcsam	6.01078	-4.39611	0.00688504	-6.69063	0.747542	-2.49732	1.52299	-6.66967	-3.9781	-7.0623
451	Sh3bgrl3	0.719934	7.62673	0.0069231	7.57506	7.98383	8.04691	7.9783	7.16747	7.00782	7.83455
453	Ccdc148	1.88124	6.66173	0.00693115	8.02956	7.92921	7.48358	7.90834	6.40898	3.89432	7.43449
454	Cyth1	0.985845	6.35368	0.00697102	7.0629	6.85676	6.84109	6.87701	6.26014	5.15318	6.02666
455	Dock11	1.30735	4.53755	0.00699093	4.68387	4.86379	4.79946	5.26297	3.7429	2.93545	4.39354
458	Cinp	0.974533	4.90628	0.00704772	5.25445	5.38052	5.5474	5.56548	4.53429	4.0669	5.00413
459	B3galnt1	1.8199	4.26925	0.00705925	4.68713	5.29243	4.90857	4.7142	3.10676	1.92612	4.95833
460	Trf	1.30528	6.56977	0.00708948	7.09432	7.00185	7.2331	7.21869	5.43983	6.35369	5.8939
462	Lrrfip1	1.04372	6.52419	0.00711047	6.89422	7.12871	7.26061	6.7529	5.91975	5.38701	6.97773
463	Ctsz	0.999763	10.1428	0.00712641	10.5956	10.851	10.6171	10.9338	9.881	8.94455	10.6801
465	Gfi1b	8.73559	-2.55968	0.00715506	2.28379	3.48491	-2.19247	3.3798	-6.66967	-7.14803	-7.0623
467	Igsf8	1.10035	6.43564	0.00716075	6.69591	7.31353	6.80659	7.13039	6.3553	5.31983	6.21223
468	Xlr	1.48532	4.58207	0.00716304	5.52217	5.35	4.93927	5.70652	3.73014	3.0455	5.03869
471	Gpr137b	1.05088	5.71512	0.00719094	6.05105	6.62883	6.08919	6.42456	5.74686	4.97642	5.14441
475	Axl	1.1198	9.81432	0.00723799	10.7191	10.329	10.4058	10.261	9.31731	8.18279	10.2423
480	Igsf6	1.30937	8.48528	0.00732027	9.07551	9.10915	8.76107	9.48701	7.531	6.9932	9.3096
483	Slc37a2	1.30418	6.39295	0.00741314	7.25399	7.60971	6.74963	7.12265	6.35114	4.8289	6.42542
484	Gm15157	6.93843	-1.77505	0.00743863	-1.64623	1.4717	-0.394958	2.00289	-6.66967	-7.14803	-2.66998
485	Nrg4	4.90274	0.340584	0.00743958	2.20722	1.66132	2.72583	3.50722	-3.21024	0.35182	-4.25494
487	Lyz2	1.40829	12.0752	0.00744979	12.1599	12.3449	12.4911	13.33	11.2176	10.1229	12.6855
488	Nampt	1.03942	7.46108	0.00746307	8.34456	8.35184	7.55788	8.28647	6.69378	6.97634	7.86553
489	Gm6977	1.45997	4.42538	0.00746495	4.51211	5.00133	5.07833	5.40653	3.85291	2.67056	4.65238
490	Plaur	1.76935	6.04875	0.00747738	7.04313	7.8227	6.02232	7.42867	4.9372	5.02159	6.73911
501	Clec12a	1.03434	8.43545	0.00762845	8.77612	8.97681	8.79348	9.2477	7.98592	7.33157	8.67819
502	Hsd17b12	0.93453	6.9354	0.00763558	7.31666	7.61886	7.29145	7.60441	6.2166	6.56482	7.30914
505	Ms4a8a	2.03792	6.40336	0.00767946	7.49355	6.97146	7.45148	7.65386	5.98698	2.98768	6.77286
507	Gm21399	1.11581	4.96283	0.00776551	5.27263	5.66423	5.20271	5.80752	4.45251	3.93213	5.10731
511	Hspe1	1.07451	6.27609	0.00782526	6.39965	7.06558	6.58091	6.39817	5.75895	5.40776	5.79588
513	Cd300lf	1.15492	6.7244	0.00788714	7.30205	7.42301	7.32051	7.63877	6.41895	5.37186	7.1931
520	Zcchc9	1.22181	4.32482	0.0079726	4.62961	4.95721	4.9245	4.59418	3.61226	3.06508	4.34762
521	Capzb	0.786519	9.69784	0.00797448	9.98206	10.1481	10.0247	10.24	9.07839	9.12251	10.173
522	Tbxas1	1.17766	8.20238	0.00799927	8.95686	8.64687	9.0209	9.01578	7.77541	6.65055	8.748
523	Dgki	3.9814	0.976119	0.00802445	3.92316	3.6771	4.40461	3.70519	0.764959	-2.29004	1.10261
526	Susd1	2.98815	3.22469	0.00805056	5.18934	5.29652	4.9865	4.81123	2.68568	1.89363	1.34284
527	Als2cr12	7.2489	-2.06925	0.00805738	0.945998	1.72748	3.50135	2.45127	-3.86231	-7.14803	-3.89237
528	Fcna	1.76312	10.9201	0.00808359	11.8499	11.2227	11.9011	11.9298	10.322	7.97047	11.1898
531	Cybc1	1.14388	6.80413	0.00810342	7.41209	8.00117	6.87119	7.53193	6.05506	6.33466	7.10033
537	Cox4i1	0.707231	8.30613	0.00813903	8.15059	8.60686	8.66526	8.89974	7.87993	7.95457	8.28764
538	Anapc16	1.0105	5.30293	0.00814704	5.70625	5.96559	5.59357	5.75149	4.47435	4.73424	5.39226
539	Cd200r1	1.49642	4.95428	0.00815732	6.01263	6.2542	5.17884	6.05158	3.81314	4.16769	5.62879
541	Cmc1	1.38068	3.90159	0.0082173	4.00373	4.09083	4.67202	4.76812	2.79181	2.90046	3.71496
542	Atp6v0e	0.831604	8.43477	0.0082414	8.70775	8.91998	8.60624	8.96229	7.96882	7.59318	8.57905
545	Psma7	0.723697	7.92155	0.00829774	8.19206	8.50497	8.33915	8.50505	7.8636	7.23885	8.06533
547	Gm10736	0.798893	6.77723	0.00834863	6.56543	7.2265	6.94721	7.4813	6.33262	6.3497	6.65441
551	Ints12	0.964269	4.79985	0.00837661	4.97427	5.44215	5.25087	5.42214	4.01771	4.4653	5.03013
552	Ubald1	1.10952	6.28806	0.0083788	6.83746	6.76844	6.99795	6.88735	5.7756	5.38749	6.18578
555	Aacs	1.7036	4.50433	0.00840481	4.16658	5.55859	4.32136	5.05346	2.66795	3.7045	4.04426
556	Ppp1r18	0.778817	7.25733	0.00844455	7.5492	7.54769	7.78311	7.71347	6.85891	6.39125	7.53372
558	Rcbtb2	0.865358	7.38314	0.00848685	7.8352	7.80318	7.44528	8.0697	6.6987	6.65237	7.61393
560	Gm15943	5.02619	-2.40001	0.00849149	-0.962706	0.0421125	0.691341	1.06054	-6.66967	-4.34067	-0.462385
561	Mocs2	0.994818	5.91991	0.00850003	6.10967	6.38805	6.45773	6.26026	4.97464	5.42064	6.05063
572	Cacybp	1.15325	5.99397	0.00877459	6.36753	7.14979	6.44399	6.69278	5.35512	5.68467	6.1917
576	Tuba1c	1.29064	6.45251	0.0088463	7.00623	7.37947	6.75465	7.18592	5.51055	5.15604	7.3274
578	Glis3	6.43347	-3.00509	0.00891177	2.01328	2.09632	-3.77743	0.647715	-6.66967	-5.56306	-7.0623
581	Atp6v1a	0.997435	8.26382	0.00897165	8.73731	9.25273	8.63367	8.65217	7.80866	7.28262	8.83968
582	Stau2	4.23211	2.76984	0.00897388	3.93051	4.00842	3.64283	4.55342	-2.58221	0.459305	3.392
583	Fcgr3	1.09844	9.20925	0.00897626	9.82309	9.84518	9.3914	9.87303	8.65995	7.67001	9.67699
591	Snx10	1.16166	6.95278	0.00907737	7.75794	7.75047	7.36386	7.93261	6.71417	5.42822	7.49115
596	Tlr7	1.59857	5.45676	0.00919696	6.54942	6.12325	6.12452	6.19134	5.08146	2.70528	5.91194
598	Meaf6	1.08198	4.38503	0.00923745	4.47616	4.78831	5.06492	5.11557	3.44797	4.20677	4.16952
600	Mthfs	1.39931	3.63413	0.00928254	3.94328	4.18065	4.23619	4.47827	2.67241	2.59176	3.58066
602	Slc45a3	1.3257	6.83762	0.00940914	7.957	7.88483	7.37295	7.22926	6.12048	5.35853	7.47619
604	Pex13	1.36196	4.39443	0.00946119	5.03857	5.25157	4.92648	5.06012	3.34016	3.85127	4.26582
607	Arpc5l	0.716352	5.40066	0.00952222	5.0462	6.12249	5.79973	6.01731	5.28125	5.18932	5.39893
608	Sat1	1.11989	10.9392	0.00953355	11.6872	11.4383	11.1992	11.8282	10.4366	9.42167	11.3088
613	Parvg	1.45252	5.75471	0.00957208	6.79105	6.90714	6.63514	6.53993	4.87771	4.73958	6.63195
614	Tenm4	5.15807	-0.165324	0.00958595	2.26648	2.65071	2.38388	2.63661	-2.96923	-4.8261	0.87434
616	Pla2g7	1.24158	8.19256	0.00959522	8.43103	9.05975	8.49982	9.17869	7.6376	6.78317	8.86184
620	Rgs14	4.47284	2.47663	0.00968372	3.52248	3.65603	3.92796	3.77776	-0.130511	-4.8261	3.31383
621	Gpr137b-ps	1.35459	4.72079	0.00969387	5.32931	5.62843	4.74108	5.5841	4.34505	3.03313	4.65666
624	Mcl1	0.800952	7.6006	0.00976589	7.97721	7.99006	8.01461	7.74484	7.37652	6.61467	7.26434
628	Gm16006	5.04122	-2.92569	0.00987835	-2.60316	-0.213145	0.470499	1.0337	-2.02581	-7.14803	-7.0623
630	Rgs1	2.06487	10.0142	0.00990315	11.2347	10.8207	9.99316	11.2881	7.23186	8.7963	11.2712
631	Tfrc	2.52516	5.22847	0.00991045	6.21758	6.2861	6.02463	6.29599	4.92139	0.573074	5.56181
632	Pigf	1.95552	3.3347	0.00991844	4.226	4.14024	4.02716	4.09908	1.39103	2.10227	3.41445
633	Naca	0.674528	7.90219	0.00992094	7.89522	8.23714	8.21546	8.42597	7.354	7.66199	8.04733
636	Ndufa2	0.88199	6.51142	0.00996581	6.60471	6.55105	6.92685	7.09999	5.80023	5.91216	6.20581
638	Umps	1.12768	5.48812	0.0100169	6.20362	6.42869	5.86359	6.24827	4.74554	4.77046	6.071
647	Pbdc1	0.81398	5.03744	0.0101234	5.32723	5.54203	5.58921	5.72604	4.58713	4.69157	5.27505
652	Gramd1b	1.3137	4.92625	0.0103262	6.30743	5.60277	5.55189	6.33155	4.78514	3.41517	5.27616
653	Acp5	1.1049	9.44229	0.0103593	9.69667	9.771	9.68261	10.4562	8.74953	8.01708	9.96978
654	Lrp4	1.38162	5.66603	0.0103763	6.87769	6.59379	6.0936	6.07398	5.28344	3.66656	5.83611
663	Entpd1	1.45726	8.29884	0.0105464	9.16568	9.4786	8.47215	9.12997	7.71815	6.35493	8.9668
665	Acot4	4.33528	-2.46032	0.0105594	-0.668259	0.913033	-0.912358	-0.0428021	-5.08471	-4.8261	-1.7769
670	Cd83	2.81811	9.00857	0.0106587	11.6063	11.1826	8.77067	11.334	6.68802	6.57446	10.9903
673	Glipr1	1.29511	4.51058	0.0107283	4.98841	5.59227	4.82302	5.41695	4.29106	3.18848	4.63423
674	Plekhb2	1.34956	7.61061	0.010746	8.49336	8.58228	8.10068	8.27488	6.77289	6.24604	8.36949
676	Rpl17	0.722504	7.23323	0.0107675	7.42629	7.77792	7.36276	7.69726	7.1046	6.66224	6.83015
677	Polr1d	0.717738	5.83539	0.0107675	6.00351	6.22337	6.18774	6.43293	5.37165	5.56643	5.86862
679	Ciao2a	0.877893	6.84425	0.0107938	7.06833	7.43899	7.15826	7.43718	6.54085	5.80672	7.1702
680	Ctsh	1.0882	10.2184	0.0108215	10.6676	10.9715	10.6119	10.9973	9.96708	8.69788	10.7109
681	4930455G09Rik	1.79682	3.94506	0.0108268	4.50228	4.77175	4.40603	4.99552	3.27431	1.19627	4.56933
684	Mthfsl	0.979096	4.66239	0.0108683	5.11471	4.99966	5.20434	5.45602	3.92372	4.06933	4.85171
686	Tm2d2	0.718889	6.78577	0.0109373	6.90987	7.3184	7.01641	7.26342	6.20435	6.47734	7.07173
687	Gm13710	8.229	0.299811	0.0109442	3.65478	4.45043	2.77497	2.7105	-6.66967	-7.14803	1.99027
688	Nfkbib	0.974661	6.22525	0.0109947	7.32051	7.03591	6.67746	6.95932	5.73361	5.31626	7.06093
692	Pgap1	1.84498	4.79921	0.0110328	5.83758	6.23265	5.2334	5.45222	4.75712	2.04427	4.72764
694	Rpl31	0.757685	7.09932	0.0110696	7.00057	7.49688	7.54828	7.64391	6.8684	6.68199	6.7913
697	Bcl2a1a	1.71064	5.03083	0.0110917	5.99478	6.61988	5.11696	6.41777	4.43951	3.26877	5.79199
700	Dusp1	1.41062	8.18801	0.0111647	8.8259	8.34041	7.97812	8.67867	6.04135	6.87443	8.66469
702	Gng5	0.83308	7.70949	0.0111944	7.76656	8.01086	7.98014	8.30026	7.20406	6.85839	7.80966
703	Msrb1	1.11312	6.68845	0.0112033	6.8648	7.21663	7.41935	7.16906	6.34801	5.36989	6.72713
706	Eif1	0.640739	10.0667	0.0112845	10.3575	10.4401	10.2513	10.6254	9.64316	9.59082	10.3451
713	Dnmt3aos	5.3157	-0.639558	0.0114002	1.51394	3.52266	2.85609	2.90076	0.0717974	-7.14803	-0.432941
717	Lyz1	1.51476	5.73183	0.0114512	5.67706	5.91192	6.2021	7.13277	4.94458	3.54807	6.18904
718	Abcg3	1.36799	7.05008	0.0114968	7.91953	8.015	7.58788	7.70473	6.30993	5.35655	7.97846
719	Map1lc3a	1.38901	4.50298	0.0115473	4.56263	4.64484	5.54095	5.23967	3.61226	3.46944	4.0547
720	Mif	0.921938	6.41193	0.0115636	6.19678	7.1967	6.94988	6.71539	5.98787	5.69059	6.6778
725	Cxcl2	3.16057	8.00299	0.0115964	9.97381	10.3481	7.54844	10.1742	4.62553	5.82154	10.0666
728	Ptcd2	1.20294	5.59502	0.0116347	5.93987	6.45517	5.86462	6.09766	4.29972	4.81234	6.37324
729	Cox7b	0.93374	5.69574	0.0116771	6.07279	6.30822	5.87797	6.23507	5.45929	4.82316	5.3141
730	Sirpa	0.780911	8.9074	0.0116818	9.23328	9.56739	9.3413	9.19146	8.89039	7.87256	8.95249
731	Hk2	0.80543	6.52889	0.0116978	6.89492	6.87876	6.93988	6.79197	6.00209	5.63559	6.71609
732	Nabp1	0.975789	5.4792	0.0116994	6.20892	6.03866	5.72555	6.40604	5.06631	4.408	5.90763
734	Plgrkt	0.71596	6.11806	0.0117913	5.99872	6.4928	6.58811	6.60063	5.73201	5.74509	6.13569
736	Cmbl	1.91884	3.46681	0.0118457	3.66362	4.0134	4.32136	4.29546	0.981382	3.47311	2.81575
738	Fam173b	1.33052	4.66932	0.0118614	4.91532	5.36696	5.60226	5.25645	4.87963	2.8018	4.32303
741	Lgmn	0.939084	12.0183	0.0119355	12.5508	12.6867	12.3986	12.8138	11.4079	11.3451	12.708
747	AB124611	1.16812	8.04539	0.0121218	8.67696	8.72732	8.79983	8.65836	7.70068	6.4903	8.58102
748	Clec1b	0.728144	9.30336	0.0121489	9.79767	9.77014	9.81941	9.91374	9.06332	8.55693	9.81274
751	Tmsb4x	0.887323	12.229	0.0122353	12.2431	12.7922	12.6416	12.8692	12.1653	10.9457	12.4196
755	Arhgap24	5.42498	1.4992	0.0122749	2.72088	2.04536	2.69367	3.94555	-6.66967	2.45745	-1.03993
756	Ppm1l	5.59268	-3.25887	0.0122897	-2.60316	-0.970944	1.91107	0.417927	-5.08471	-4.34067	-7.0623
759	Ptp4a2	0.782282	10.2678	0.0123352	10.5588	10.379	10.9338	10.6367	9.6515	9.53575	10.5657
762	Fcf1	0.790757	5.68701	0.0123575	5.73695	6.03621	5.95607	6.2008	4.86025	5.54394	5.65474
769	M6pr	0.903571	8.58174	0.0124415	9.11308	9.02323	8.95628	9.25611	7.65964	8.07126	9.28527
774	Dtnbp1	1.59307	3.96579	0.012566	4.36804	4.608	4.34669	4.66476	2.99033	2.59176	3.36082
777	Mrpl28	0.84606	6.20163	0.0126928	6.47161	6.79832	6.31966	6.98538	5.68981	5.70626	6.37662
778	Npc2	0.829618	10.0883	0.012746	10.4599	10.6102	10.3378	10.6888	9.67759	9.0904	10.5652
783	Gm10076	0.778362	6.80195	0.0128154	6.51134	7.28739	7.01641	7.57198	6.50323	6.40812	6.6376
784	Sell	1.996	2.53465	0.0128694	4.57206	5.1169	4.45756	4.33172	2.77535	1.15118	4.58291
785	Rasl2-9	3.90508	0.43183	0.0129181	0.776979	1.4717	0.513249	2.60048	-2.96923	-3.44759	0.0145177
786	Mcoln2	2.25368	4.54945	0.0129485	6.10805	6.79447	4.86797	5.99051	3.35962	2.60184	5.84666
791	Shroom3	4.65646	-1.52123	0.0130546	1.65367	1.23069	-0.0456242	1.23562	-3.21024	-7.14803	-0.872473
792	Ezr	1.22673	6.23837	0.0130554	6.36584	7.17853	6.14378	6.85202	5.37916	4.77716	6.8292
794	Pyroxd2	0.965729	5.13343	0.0131133	5.53969	5.40093	6.07454	5.46358	5.00937	4.38774	4.35186
796	Tep1	0.852566	7.36986	0.0131193	8.0333	7.75555	7.7462	8.10609	7.15161	6.27417	7.57336
799	Gla	1.23222	5.28732	0.0132626	6.06029	6.79254	5.53059	6.25118	4.77483	4.85725	5.72785
802	Erich3	6.37961	-3.64938	0.0133458	0.154864	-2.50438	0.849845	1.11277	-6.66967	-7.14803	-7.0623
804	Gm16104	5.25883	-2.96799	0.0133573	-1.48117	-0.919413	1.02255	-2.05716	-6.66967	-7.14803	-2.97484
810	Plek	1.56965	8.00105	0.0134815	9.30317	9.41545	8.08249	9.05024	7.10563	6.39634	8.96528
814	Vps51	0.886965	4.86421	0.0135841	5.23159	5.61975	5.30738	5.16511	4.57172	4.35828	4.61586
822	Fdps	1.37362	5.64856	0.0137722	4.97515	6.40236	4.99406	6.56943	4.3183	4.98415	4.85545
823	Gm2a	0.982017	9.66233	0.0137803	9.91519	10.4768	9.8561	10.1431	9.26123	8.2854	10.2433
824	St6galnac2	2.84585	3.84426	0.0137837	5.45052	4.99966	5.14441	4.67348	2.21603	0.398869	4.07405
826	Rnf5	0.893701	4.92199	0.0138329	5.05882	5.48341	4.89954	5.6808	4.55373	4.2243	4.65666
834	P2ry14	1.96174	4.175	0.0140303	5.09196	5.60277	4.47389	5.83548	2.25217	3.94671	4.49756
839	Cct5	0.695604	7.94972	0.0141037	8.11557	8.61801	8.30191	8.74397	7.68974	7.64563	8.46917
845	Cyp51	2.06203	4.0397	0.0141997	4.02962	4.98452	4.60195	5.5602	4.32114	0.901823	3.4002
849	Tmem214	0.759902	6.75615	0.0143563	7.10491	7.45387	7.11034	6.90851	6.21087	6.42763	6.89435
850	Fam71f2	5.15714	-2.06496	0.0143701	1.07092	0.542317	-0.175392	-0.397233	-6.66967	-7.14803	0.545032
852	Bcl2a1b	2.31395	3.9493	0.0143815	5.32165	5.63167	3.74277	5.64854	2.79997	1.53497	4.31545
854	Slamf7	2.26764	4.84044	0.0144367	5.89269	6.79856	4.807	5.94577	2.51272	4.40224	4.80228
861	Gm7204	1.34766	3.18908	0.0145302	3.60285	3.89426	3.55605	4.15308	2.55192	1.94209	3.21033
864	Hebp1	0.899529	6.04187	0.0146414	6.51134	6.43056	6.85907	6.55623	5.91035	5.23757	5.84741
868	Commd3	0.786837	6.95924	0.0147423	7.09432	7.19962	7.46004	7.56599	6.45591	6.30254	7.20471
871	Itgb2	1.36138	9.20653	0.0148743	10.008	10.2328	9.5276	10.3801	8.76629	7.33472	10.2136
872	Cd63	2.2267	6.27546	0.0148864	5.9939	8.67642	5.90832	7.51308	4.42243	6.01358	6.00295
873	Slc7a2	2.26377	4.06404	0.0149345	5.28701	6.21942	4.94514	4.06137	2.46219	3.59091	3.06827
874	Ppt1	0.843443	7.93441	0.0149454	8.12591	8.56825	8.18964	8.55935	7.19771	7.51481	8.53648
878	Laptm5	1.04941	10.9414	0.0150065	11.5269	11.5681	11.2036	11.5067	10.4876	9.26978	11.5452
883	Slc46a3	1.02941	5.88347	0.0150641	6.75684	6.45578	6.32792	6.3773	5.64463	4.43647	6.01034
884	Snx5	0.62419	8.72689	0.0150711	8.92819	9.1664	8.79368	9.14587	8.16268	8.55	8.8009
889	Cmpk1	0.72607	6.64322	0.0151572	6.9393	7.3468	7.00896	7.28971	6.54632	5.97367	7.06964
890	Sec61b	0.743847	6.18594	0.0152845	6.23289	6.53209	6.60705	6.6992	5.8149	5.7233	6.09805
891	Narf	1.85386	4.37929	0.015306	4.91901	5.08651	5.08277	4.10069	1.46476	3.80253	4.2969
893	Rnaseh2c	0.854366	5.17421	0.0153633	5.32374	5.23247	5.80565	5.68727	4.53429	4.73576	4.82606
895	Cpq	1.13316	7.75459	0.0153823	8.67525	8.62338	8.02075	8.44368	7.24947	6.16557	8.60534
897	Aatf	1.09381	5.05841	0.0154098	5.37041	5.45624	5.53254	5.86147	4.21374	4.29854	5.22628
898	Slc27a1	1.28213	4.72801	0.0154534	5.12995	5.95225	4.67437	5.77447	4.28816	3.72926	4.83593
900	C1qc	0.981551	11.563	0.0155138	11.7286	11.9464	12.181	12.1674	11.4934	9.94237	11.6712
902	Rassf5	1.38477	5.8436	0.0155714	6.60787	6.61443	6.15352	6.15561	4.21068	4.63784	6.69123
903	Gpt2	2.21937	3.92106	0.0156316	4.37614	5.35851	4.69888	4.36575	1.33596	3.1996	4.16712
904	Ptpn22	1.3625	4.98029	0.0156327	6.0653	5.69349	5.90932	5.45539	4.16243	3.18625	6.02897
906	Anxa4	0.945441	6.80329	0.0156798	7.18848	7.93524	7.09217	7.62056	6.5026	6.21433	7.46951
908	Txn1	1.00068	7.91651	0.0157652	8.1766	8.45078	8.57568	8.47411	7.82562	6.46887	8.07801
910	Tmem41a	0.979415	3.98437	0.0157902	3.86684	4.34243	4.6896	4.85405	3.49398	3.90114	3.41445
911	Bloc1s2	0.92211	4.64794	0.015803	4.54359	5.0794	4.93338	5.255	3.70428	4.41087	4.62114
913	Rpl37a	0.624105	8.32318	0.0158258	8.1913	8.62073	8.53784	8.80359	8.09474	7.87317	8.0592
918	Fam213b	1.44417	5.63198	0.0159307	6.26666	5.62626	6.48349	6.81924	4.99077	3.9147	5.43381
921	Cd300a	1.01303	8.83536	0.0161341	9.43868	9.41854	9.20381	9.55422	8.45077	7.39289	9.42216
922	Cebpzos	1.08933	4.04989	0.016143	4.1619	4.57805	4.66255	5.11797	3.80505	3.30422	3.88388
925	Dusp22	0.795316	4.69845	0.0162414	5.36092	5.31882	5.15035	5.15269	4.31688	4.14602	4.9694
926	Gsto1	1.1365	5.83666	0.0162539	5.87709	5.94792	6.9728	6.47376	4.81465	5.23325	6.08475
928	Sdf2	0.876127	6.38439	0.0162663	6.48851	6.90959	6.81142	6.96466	5.98608	5.69138	6.48327
933	Rps25	0.709531	8.26685	0.0165023	8.54767	8.83404	8.45315	8.66882	8.10321	7.7707	7.92305
934	Rpl41	0.717885	8.52904	0.0165564	8.18431	8.98618	8.75719	9.09272	8.3047	8.08128	8.25727
937	Ctss	0.880455	11.6221	0.0165885	11.9246	12.0654	11.861	12.2527	11.1561	10.4105	12.1328
939	Lcp1	1.13769	10.0088	0.0165993	10.7511	10.9155	10.302	10.688	9.32652	8.78827	10.8355
941	Eif6	0.595782	6.81157	0.0166565	6.85204	7.15918	7.07577	7.44229	6.42787	6.71064	6.86909
950	Gbp8	1.16802	7.3704	0.0169074	8.17641	8.52466	7.69606	7.82897	7.07674	5.828	7.92225
951	2410006H16Rik	1.02661	5.78463	0.016958	6.12736	6.46943	5.68697	6.82683	5.20646	5.11905	5.73961
952	Ftl1	0.858227	13.1021	0.0169633	13.5173	13.5008	13.3458	13.7922	12.5843	11.9813	13.7004
956	Ighv1-69	5.30763	-4.71379	0.017078	-4.3687	-0.602556	-3.77743	-0.770276	-6.66967	-7.14803	-7.0623
957	Abcd2	1.19601	5.03837	0.0170924	5.69712	5.41229	6.12839	5.9953	4.76026	3.52705	5.61079
958	Tnfaip3	2.12512	6.61176	0.0171509	8.67019	8.27987	6.3801	8.04587	4.89114	4.16769	8.33841
960	Skap2	0.994473	7.46022	0.0171663	8.1012	8.21326	7.81376	8.29824	6.68692	6.85505	8.30071
963	Gpr55	5.72839	0.0371657	0.0172878	3.0759	2.23354	1.65839	2.82451	-6.66967	-3.44759	2.69092
966	Rpl14	0.607042	8.63976	0.0173001	8.84054	9.10351	8.84138	9.14592	8.37032	8.37373	8.61693
968	Rpl26	0.722677	8.00066	0.0173179	8.10171	8.37807	8.18985	8.60629	7.77256	7.48491	7.65971
972	Grsf1	1.09452	4.28181	0.0174196	3.89152	4.8974	4.8336	4.99986	4.09437	3.73843	3.44451
973	Cd53	1.04402	9.64324	0.017423	10.2957	10.2539	10.0156	10.2906	9.39214	7.91794	10.1368
976	Klhl9	0.584184	7.30443	0.0175197	7.78947	7.63174	7.39705	7.59998	6.99977	6.88307	7.0131
978	Msmo1	1.60595	5.08251	0.0175619	5.13552	6.13473	5.00814	5.80901	2.848	4.95297	5.1438
979	Hexb	0.971245	7.18963	0.0176309	7.49464	7.80414	7.2329	8.04145	6.60165	6.44198	7.32309
980	Pole4	1.02508	5.15502	0.0176957	5.46514	5.80492	5.37558	5.87287	4.30546	4.51242	5.50637
983	Btk	1.06282	6.26089	0.0177789	6.77965	6.52018	7.21703	6.6839	5.70455	4.73881	6.90213
984	Pgm1	1.00024	5.39053	0.0178388	5.52521	6.15965	5.52928	6.00267	4.79743	4.31294	5.93046
985	Lamtor4	0.741633	5.92781	0.0178429	5.8478	6.24928	6.52717	6.35444	5.65535	5.24724	6.00665
991	Chchd2	0.658552	7.51016	0.0181104	7.44996	7.88969	7.69765	8.11131	7.32725	7.21371	7.08244
995	Rpl9	0.613893	8.33836	0.0181835	8.37121	8.76755	8.44437	8.79911	8.03331	8.07767	8.11656
996	Itgb5	0.766987	7.37482	0.0181899	7.15123	7.41142	7.95031	7.81117	7.23468	6.53376	6.75898
998	Mgrn1	0.86537	6.60325	0.018273	7.14946	7.60394	6.97495	6.91726	6.18149	6.16925	6.93585
999	Hsph1	1.81783	5.72555	0.0183471	6.1945	7.48109	5.19944	6.25009	4.86706	4.32923	4.67114
1000	Rpl13a	0.611605	8.87534	0.0183576	8.90844	9.23454	9.08618	9.39696	8.68468	8.55444	8.58446
1001	Vamp8	0.821455	8.39661	0.0183727	8.71308	8.76041	8.7316	9.09799	8.12774	7.28249	8.71123
1002	Rpsa	0.606974	8.86394	0.0183802	8.79969	9.46393	9.10786	9.27517	8.73577	8.43843	8.9342
1006	Zfp934	5.02497	0.209327	0.0184321	-1.07592	1.89516	2.01884	2.41012	-6.66967	0.545461	0.0975734
1009	Colgalt1	1.00046	7.02792	0.0185776	7.43535	7.61135	7.90186	7.61279	7.323	5.72983	6.66403
1010	Tmem132a	1.18401	5.30031	0.0185995	5.72274	6.15252	5.8078	6.09361	5.51923	3.77901	5.01352
1013	Myl12a	0.630167	8.71563	0.0186244	8.80744	9.22186	9.05814	9.23758	8.46632	8.23436	9.08568
1016	Il18bp	1.0866	9.89585	0.0187413	10.5672	10.2877	10.8033	10.6759	9.66361	8.23193	10.5384
1017	Ano6	1.04033	8.03982	0.0187501	8.86189	8.63204	8.84766	8.49093	7.98435	6.32327	8.45171
1023	Ftl1-ps1	0.86066	6.81849	0.0188334	7.14216	7.13234	7.11858	7.41931	6.36736	5.61373	7.20104
1024	Nr1h3	1.08417	9.38461	0.0188571	9.97428	9.78675	9.80254	10.1966	8.85509	7.6654	10.1434
1025	Zfp385a	1.21525	5.54243	0.0188923	6.0628	6.19698	6.33203	6.14389	5.18792	4.18457	5.70402
1026	Calm1	0.574796	10.6128	0.0189837	10.7136	10.9347	10.7846	11.1514	10.3402	10.127	10.7436
1033	Igf1	1.02094	9.05786	0.019189	9.88392	9.57572	9.72404	9.7214	8.89826	7.5303	9.45496
1039	Etf1	0.720686	5.94049	0.0192816	6.40625	6.65324	6.44191	6.26062	5.59507	5.66756	6.18132
1040	Gm11522	5.37672	-3.42151	0.0193129	-2.60316	-0.86966	-0.751893	-0.071657	-6.66967	-3.9781	-7.0623
1041	Mogat1	5.82916	-3.84764	0.0193301	-0.281236	-3.58238	2.25127	0.935611	-6.66967	-5.56306	-7.0623
1043	Prr13	0.576063	9.01892	0.0193496	9.1979	9.26074	9.31488	9.39007	8.60394	8.48329	9.30905
1044	Bmpr1a	1.9592	3.49533	0.0193669	4.3143	4.20987	4.59823	4.09421	3.42705	0.91267	2.34071
1047	Ccl9	2.31648	4.59771	0.0194693	4.77034	7.32259	5.0267	5.84323	3.32892	3.8583	4.97078
1056	Atp6v0d1	0.69826	6.76445	0.0197768	6.70102	7.29525	6.88295	7.14595	6.19857	6.31205	7.02889
1058	Fcer1g	0.926174	10.2539	0.0198609	10.3672	10.5353	10.6814	10.7723	9.86917	8.74558	10.5826
1059	Trp53cor1	3.3706	0.0220043	0.0198701	0.179738	1.57413	1.53934	1.09989	-3.49974	-0.919207	-0.143435
1060	Tkt	0.77073	8.32416	0.019909	8.69203	8.98724	8.69385	9.06906	8.05383	7.65928	8.9397
1061	Litaf	0.835517	8.98898	0.0199591	9.62153	9.6581	9.12664	9.77635	8.68606	7.98218	9.57621
1062	Litaf	0.835517	8.98898	0.0199591	9.62153	9.6581	9.12664	9.77635	8.68606	7.98218	9.57621
1065	Usmg5	0.82654	5.20905	0.0200321	5.25518	5.53627	5.54418	5.68835	4.92512	4.27667	5.05242
1068	Got1	0.929744	6.54283	0.0200684	6.9219	7.19816	6.47236	7.16636	5.79921	5.70782	6.91668
1069	Arl6ip1	0.508827	9.11306	0.020118	9.38349	9.3743	9.321	9.60813	8.87194	8.76932	9.17482
1074	Dnajc15	0.947731	5.88418	0.0201748	6.23177	6.30315	6.21672	6.82854	5.80378	4.65973	5.88333
1079	Iqgap1	0.825163	9.51379	0.0202555	9.91585	10.2537	9.65476	9.89888	9.40642	8.34717	9.5998
1082	Cox14	0.74018	6.48288	0.0203203	6.69833	6.54762	6.98519	6.86325	6.08584	5.57883	6.45303
1084	Prkra	1.28656	4.63952	0.0203868	4.71505	5.34672	5.4407	4.66695	2.96151	4.45977	4.7309
1090	Nop10	0.747233	6.74544	0.0206229	6.99335	7.07216	7.02543	7.24287	6.52616	5.80198	6.71547
1091	Acads	0.895174	5.17096	0.0206881	6.04768	5.7423	5.4407	6.30163	4.72426	4.78234	5.41166
1096	Ifi30	1.13178	8.26149	0.0208745	8.40802	9.01005	8.84544	8.79193	8.31524	6.24737	8.51881
1101	Aldoc	4.09022	1.79525	0.020958	2.91855	3.11033	4.28018	3.24003	1.6111	-5.56306	1.44153
1104	Gm11545	2.43223	2.27359	0.0210133	3.51517	3.63894	2.59264	3.37447	0.830176	-0.672292	2.73374
1107	Ccrl2	2.05914	7.82184	0.0210813	9.73014	9.2572	7.43698	9.54893	5.44049	6.57681	9.42826
1108	Fsd2	4.12152	3.07642	0.0210955	4.74139	5.2417	4.39321	4.96032	2.59007	-3.9781	3.69175
1111	Atox1	0.766601	7.49879	0.0211291	7.54337	7.99489	7.70343	8.13666	7.25394	6.72128	7.59385
1120	Ube2k	0.705764	5.86317	0.0214179	5.77774	6.44997	6.34244	6.56972	5.7854	5.6559	5.783
1124	Kmt5a	1.26416	4.65076	0.0215038	5.13314	5.41919	5.62254	4.81813	4.58477	3.05042	4.39662
1125	Lap3	1.22882	6.15834	0.021506	7.12125	7.0489	6.34021	6.91496	4.997	5.63804	6.54307
1126	Ckb	1.01896	8.84954	0.0215532	9.34913	9.21832	9.33191	9.45935	8.48162	7.15183	9.32001
1129	2023-09-06	4.7396	-0.761031	0.0215853	0.364656	0.387248	2.46779	1.02009	-5.08471	-4.8261	0.886069
1131	Cib1	1.00398	6.2112	0.0216266	6.271	6.27991	6.87247	7.03486	5.4254	5.51753	6.26848
1132	Cat	0.794087	8.06069	0.0216354	8.52813	8.44472	8.24608	8.80023	7.25133	7.99117	8.19527
1135	Rhob	0.710746	7.13533	0.021695	7.41929	7.19213	7.2315	7.0569	6.50135	6.3497	6.496
1141	Slc30a1	1.05307	4.65803	0.0217811	5.58288	5.27041	5.19042	5.30145	4.44472	3.78049	4.32626
1142	Gm15590	0.924351	5.805	0.0217945	6.18915	6.13129	6.13225	6.60832	5.28562	4.60394	6.34244
1144	Slfn2	1.03591	8.50696	0.0218331	9.28654	9.28019	8.74694	9.41112	8.15444	7.0583	9.33493
1149	Fam174a	0.824716	4.46383	0.0219736	4.56853	5.06028	4.57698	4.99726	4.21831	3.82854	4.16231
1152	Snx27	0.883737	5.51191	0.0220407	6.0109	6.22551	5.67761	6.17493	5.80074	4.81306	4.47831
1155	Cd68	0.909402	10.4522	0.0221142	10.8585	10.9512	10.7213	11.0764	10.1443	8.99637	10.9439
1157	D030056L22Rik	3.53326	-0.217055	0.0221284	0.386189	0.884321	1.8623	1.43341	-4.34774	-0.327847	-0.348052
1159	Pde4dip	1.0009	4.54892	0.0221482	5.20911	5.24382	5.38064	5.71182	4.72211	3.87642	4.55838
1163	Atf3	2.29739	8.46363	0.022259	9.92323	9.92708	7.66736	9.89761	5.5217	6.70636	10.0046
1164	Amd1	0.918652	4.53462	0.022285	5.02833	5.5603	5.02855	4.80827	4.29972	3.91199	4.7005
1167	Vti1b	0.715721	6.62795	0.0224085	6.9281	6.91159	6.96849	7.38005	6.13668	6.24764	6.85199
1169	Stx3	1.20039	5.70802	0.0224973	6.40559	6.21906	6.42697	6.33773	5.94343	3.4491	5.69071
1171	Ptp4a1	1.1828	4.71938	0.0225531	5.20684	5.5305	4.83676	5.36944	3.28307	4.54503	4.90601
1174	Psmd10	0.746284	5.38739	0.0226342	5.49084	5.96644	5.9351	5.9822	4.97554	5.06902	5.82244
1175	Rcc1	1.09923	5.60317	0.0226513	6.06989	6.13282	5.92078	6.5092	5.19103	3.94275	6.27128
1177	1810032O08Rik	1.33346	3.60145	0.0226687	4.14779	4.22855	4.29403	4.55461	3.541	1.66896	3.82111
1178	Rps27l	0.796703	6.02775	0.0226792	6.20173	6.61416	6.1137	6.75213	5.96219	5.27798	5.76762
1179	Dnaja1	1.15	8.33433	0.0226832	8.71288	9.93479	8.22915	8.74118	7.99083	7.82338	7.99184
1180	Gm7497	4.19662	-1.69165	0.022689	1.51394	0.596425	0.672605	1.78683	-3.49974	-5.56306	0.0566431
1183	Gcnt1	1.58737	4.35615	0.0227741	5.15212	4.99463	5.12128	4.68647	3.1648	2.28869	5.01752
1185	Zfp239	2.95402	2.02111	0.0227884	2.53096	2.99421	2.44588	3.88864	1.88108	-2.9001	0.826445
1187	Tmem202	5.44248	-2.86848	0.0228318	-0.624537	0.486101	-0.435036	0.845881	-6.66967	-7.14803	0.388913
1189	Gm38393	1.34351	4.64309	0.0228569	5.72802	5.16021	5.57792	6.07109	4.41447	2.89773	5.4363
1190	Rarres1	4.47132	-0.404952	0.0229186	1.57147	-0.0658029	3.01699	2.07706	-2.02581	-1.42011	-7.0623
1192	Mrps21	0.713804	5.87663	0.0229646	5.98114	6.0268	6.40301	6.26963	5.68541	5.12955	5.58178
1195	Prdx2	0.718153	7.03896	0.0230358	7.09779	7.3651	7.2351	7.56921	6.58492	6.36311	7.18615
1200	Rps27a	0.66673	7.70597	0.0231457	7.80379	8.19227	7.8938	8.2756	7.61175	7.16209	7.51979
1202	Mdh1	0.62077	8.4356	0.0231798	8.69088	8.79823	8.66125	9.01481	8.15871	7.74665	8.81477
1204	Nabp2	0.818023	4.87753	0.0231995	4.85868	5.20007	5.43098	5.09867	3.88971	4.79119	4.85171
1208	Atp5b	0.524659	8.91577	0.0232597	9.06162	9.28019	9.10928	9.4862	8.58081	8.74316	9.14763
1209	Oaz1	0.637116	9.49106	0.0232658	9.71194	9.84995	9.73604	10.0579	9.0796	8.89643	9.96205
1211	Pycard	0.788909	5.8378	0.0233067	5.84732	6.02022	6.32004	6.73531	5.85119	4.98158	5.57229
1212	Bcl2a1d	2.14244	4.24218	0.0233115	5.72327	6.39601	4.21693	5.84467	3.28307	2.09753	5.49157
1216	Hspa8	1.14923	11.27	0.0234908	12.1731	12.4631	11.1807	11.8718	10.5612	10.2616	11.7825
1218	Cndp2	1.05535	8.08315	0.0235894	8.59734	8.84979	8.32037	8.54004	7.18081	6.95534	8.99741
1220	Gpx1	0.899254	11.7682	0.0236214	12.2799	12.2326	12.3547	12.428	11.6631	10.2991	12.2852
1225	Gm13833	4.36617	-1.7159	0.0237155	-0.909267	-0.523485	0.962111	0.575111	-0.83678	-7.14803	-7.0623
1227	Baiap2l1	3.47245	1.02851	0.0237271	2.09401	0.542317	2.55732	2.80876	-1.54039	-3.9781	0.672412
1231	Capg	1.29706	7.81586	0.0237697	7.50036	9.19046	7.8603	8.9237	7.07569	6.59313	9.10318
1232	Spire2	4.44404	1.16517	0.0237919	2.91114	3.26868	2.66077	1.77877	-2.02581	-4.8261	2.47103
1234	A530076I17Rik	5.36054	-0.648381	0.0238044	2.22525	2.55376	-1.54039	-0.723734	-6.66967	-7.14803	1.29965
1237	Etaa1os	4.54989	-1.71714	0.023836	0.585498	-0.643779	0.513249	0.593607	-6.66967	-2.9001	-2.20432
1239	Hpcal1	0.667685	8.41782	0.0238962	8.88417	8.9661	8.80991	8.74642	8.27719	7.53831	8.80341
1240	2310001H17Rik	1.30854	3.26959	0.0239424	3.71132	4.28318	3.72242	3.55991	2.13446	3.29181	2.53203
1243	Ddhd1	1.40182	5.15214	0.0240107	5.71797	5.6192	6.28616	5.36137	5.35305	2.88952	4.43206
1245	Ubap1	0.870568	5.89125	0.0240471	6.37496	6.96205	6.10631	6.19589	5.31083	5.7283	6.07741
1246	Arpc5	0.753939	8.76655	0.0240739	9.17648	9.26622	9.02604	9.45978	8.17577	8.21751	9.46645
1248	Eef1akmt1	1.11637	4.15334	0.0241522	4.37479	4.90903	5.01931	5.48045	3.73014	3.56192	4.93312
1252	Mmp19	1.97445	4.48611	0.0243784	5.67214	6.6887	4.32885	6.42003	3.86074	3.35878	4.84121
1255	Mpzl1	1.45492	5.41903	0.0244751	6.74048	6.13663	6.60334	4.82695	3.88971	4.69864	5.09726
1265	Adssl1	1.08366	5.04108	0.0247911	5.87281	5.59227	5.89626	5.88747	4.78514	3.70294	5.7094
1267	Pts	0.981502	5.36784	0.0248513	5.46007	5.72419	5.80673	6.08178	4.64831	4.63456	5.53273
1271	Lbh	0.981105	4.28833	0.0249839	4.77749	4.59587	4.89348	5.42408	4.23947	3.48588	3.98141
1272	Cytip	1.40417	4.18021	0.0249843	5.26611	5.65894	4.2971	5.10835	3.14571	3.21939	5.24746
1275	Slc25a5	0.684552	10.0557	0.0250466	10.5753	10.4154	10.2526	10.6881	9.62562	9.2556	10.6291
1276	Hmox1	1.28353	10.5607	0.0250529	11.3589	11.431	10.8316	11.277	10.0048	8.44656	11.5372
1278	Fblim1	1.46943	5.95093	0.025095	6.51287	7.10675	5.79703	6.57758	5.50245	3.35481	6.55505
1279	Psme1	0.559168	8.149	0.0251006	8.4598	8.46091	8.6473	8.6454	8.14966	7.49758	8.34361
1281	Armc2	4.48998	0.132891	0.0251289	1.6358	1.8289	0.357731	1.69559	-5.08471	-4.34067	2.2115
1286	Nedd8	0.637189	6.95491	0.0251877	6.91959	7.12623	7.26257	7.54253	6.51164	6.51297	7.0632
1289	Rap2b	0.813617	7.65284	0.0252319	8.03405	8.08261	8.0836	7.52306	7.26614	6.50044	7.55798
1292	Ube2l6	0.889845	6.8443	0.0253428	7.4134	7.28619	7.08089	7.65096	5.94389	6.31563	7.52601
1293	Lss	2.77057	2.65268	0.0253741	2.75852	4.20842	3.61856	4.64162	0.385613	1.85479	2.51324
1298	Hist1h1c	0.762531	5.585	0.0254806	6.204	6.3541	6.03887	6.52525	5.54313	5.20925	5.96647
1299	Abca2	0.956312	4.45555	0.0255221	4.51211	4.91968	5.06761	4.81911	4.54283	3.40368	3.76027
1300	Apobec1	1.01541	8.21991	0.0255396	8.79215	8.7372	8.45426	9.05442	7.48333	6.96629	9.12066
1304	Tpd52	0.845545	7.50034	0.0255714	7.87418	8.29529	7.57106	8.00013	7.17964	6.47939	7.91135
1305	Cd79a	3.82808	1.57332	0.025598	-0.909267	2.38469	3.20475	3.09827	-5.08471	2.76935	1.98483
1306	Eif2s1	0.723886	6.94009	0.0256014	7.34666	7.68512	7.25038	7.55954	6.67393	6.28908	7.65125
1307	Ptk2b	0.896123	6.7526	0.025618	7.40337	7.34499	7.42338	6.93957	6.69296	5.2664	7.0512
1310	Coprs	1.01334	3.57527	0.0257781	3.39816	4.24981	3.76284	3.97406	3.28016	2.57478	3.16532
1311	Colec12	1.55205	5.48508	0.0258303	6.54014	7.2639	5.43237	7.39017	5.10553	4.60059	6.13231
1312	Cfl1	0.590233	10.0794	0.0258379	10.208	10.4432	10.4468	10.323	9.78442	9.39372	10.4069
1314	Fau	0.641721	8.53045	0.0258532	8.52039	8.84926	8.77959	9.03605	8.23379	8.13821	8.36923
1319	Tma7	0.681174	6.95256	0.026012	7.09513	7.37206	7.30215	7.47928	6.97588	6.23689	6.72897
1333	Tmem86a	0.680601	8.51891	0.0263571	9.05565	8.97453	8.98427	8.75377	8.46263	7.46536	8.70829
1336	Cd5l	1.19984	12.5211	0.0263696	13.412	13.3432	13.3243	13.4599	12.445	10.5248	13.5781
1338	Ms4a7	1.03194	6.87083	0.0264401	6.84501	7.79537	6.48785	7.66933	6.52124	5.68031	6.79792
1340	Nrros	0.843031	8.04183	0.0265291	8.82356	8.82427	7.92295	8.83241	7.56896	7.28641	8.51817
1342	Comt	0.663084	7.55281	0.0266632	7.75238	8.16474	7.83892	7.85196	7.17983	7.437	7.44382
1343	Gm5617	1.12621	4.14568	0.0266754	3.95593	4.39299	4.71271	4.49559	3.2145	3.14774	3.96768
1347	Rap1a	0.585312	7.03931	0.0268288	7.42856	7.44391	7.27057	7.31187	6.68775	6.51342	7.24184
1348	Larp4b	0.674353	6.34999	0.0269215	6.59347	6.77944	6.65616	6.5034	6.31706	5.53343	5.94175
1352	Rpl21	0.631006	8.05263	0.0270674	8.06107	8.40342	8.5303	8.46323	7.96474	7.5079	7.93792
1353	Vsig4	1.07874	10.7281	0.0270872	11.2472	11.0844	11.2058	11.4406	10.4324	8.61443	11.3812
1360	Hnrnpc	0.597022	7.40668	0.0272089	7.51417	7.81631	7.45388	7.83299	6.87034	7.06531	7.65789
1362	Ppt2	0.809228	6.08983	0.0272258	6.61301	6.64764	6.78876	6.47407	5.995	5.09664	6.42692
1364	Rpl39	0.770845	6.37102	0.0272912	6.52869	6.8198	6.6909	6.92914	6.31457	5.57585	6.09552
1365	Ninl	5.21947	-0.940922	0.0273181	0.469245	1.53772	2.17344	1.04718	-1.81169	-7.14803	-2.97484
1366	Rpl32	0.648859	9.01899	0.0274135	9.19571	9.57474	9.1812	9.52025	8.91526	8.57694	8.80679
1369	Tspo	0.786601	6.62586	0.0274776	6.82717	7.21501	6.75158	7.42044	5.98161	6.86137	6.42265
1372	Reep5	0.597444	7.41968	0.0275149	7.62672	7.62917	7.90211	7.58113	7.06366	6.72205	7.62644
1377	Ube2a	0.678991	6.5022	0.0276968	6.54703	6.78746	6.57651	7.12861	5.96854	5.97561	6.66807
1380	Gm26912	5.17092	-1.03677	0.0277339	0.901831	1.34045	2.37232	1.66967	-6.66967	-0.881239	-0.216808
1381	Serf1	1.72457	1.51478	0.0278529	2.33451	2.41009	2.82673	3.08198	1.07852	0.703723	1.1998
1384	Lsm1	0.865776	4.14255	0.0278972	4.26139	4.34111	4.43272	4.89378	3.88204	3.40944	3.59502
1386	Sh3bgrl2	1.38788	5.97501	0.0279867	6.86576	6.74717	6.15605	6.06448	4.45122	4.07899	7.08132
1391	Ncf2	0.914353	7.41956	0.0281481	7.79363	7.5784	7.70704	8.23383	6.82581	6.0567	8.00181
1396	Rhoq	1.15544	4.21821	0.0281903	4.54239	4.29141	4.54386	4.87877	3.04629	3.23676	4.07277
1398	Gabarap	0.568302	8.59075	0.0282235	8.63787	8.80531	8.82378	9.04893	8.22036	8.04769	8.80636
1400	Ifrd1	1.80611	4.95549	0.0282698	6.40329	6.48177	4.3975	6.48433	3.58181	3.72157	5.30866
1401	Acp2	0.888221	8.20527	0.0282735	8.87218	8.6452	8.5057	8.7757	7.89442	6.65095	8.79624
1407	Rpl35	0.727149	7.13163	0.0284745	7.26475	7.68837	7.20648	7.64405	6.9797	6.62109	6.69249
1412	Pcyox1	0.824232	7.85819	0.0285715	8.95928	8.67557	8.13616	8.38226	7.59558	6.87945	8.51487
1414	Ndufv2	0.550793	6.79773	0.0285952	6.94543	6.96676	7.21359	7.33593	6.50479	6.46864	6.90862
1420	Pik3r5	1.33202	4.59963	0.0289164	4.86827	5.46293	4.77442	5.53291	4.4158	2.54372	4.94648
1423	Bach2os	0.762007	5.07341	0.0289464	5.47397	5.2196	5.33594	5.73022	4.85634	4.05349	4.97216
1424	Atf4	0.83661	6.34886	0.0289786	6.89703	6.95516	6.43845	7.00753	5.57321	5.8219	6.93497
1425	Rpl10a	0.558647	7.39904	0.0289916	7.36796	7.82412	7.69896	7.80287	7.33341	6.87703	7.42221
1427	Aldh3b1	0.961406	7.13647	0.0290579	7.55188	7.76038	8.02929	7.70805	6.61212	6.2909	8.04888
1431	2010320O07Rik	5.08834	-1.58913	0.0291757	-0.807983	1.14856	-1.63059	-0.22528	-6.66967	-7.14803	0.355555
1433	Tmem120a	0.73697	5.39526	0.0292326	5.62027	5.75871	5.72952	6.18144	5.45154	4.43459	5.42227
1436	Cebpb	1.32113	4.79793	0.0292968	5.50567	5.08965	5.15458	4.99639	4.51706	2.53672	4.0534
1438	Cmss1	4.41723	1.32488	0.0293036	2.10054	1.91658	2.86023	3.19229	-6.66967	2.54022	2.06956
1439	Rpl36al	0.689646	6.27089	0.0293062	6.40263	6.61005	6.73672	6.75931	6.15668	5.52152	6.28712
1440	Irak4	0.599407	6.35805	0.0293127	6.66238	6.58211	6.90644	6.53844	6.02969	5.83051	6.4224
1445	Slc7a8	0.907871	8.21511	0.0294302	9.19904	8.64079	8.57702	8.66957	7.8435	6.71896	8.69084
1446	Nptn	0.671217	7.50624	0.0294455	7.69867	7.48349	7.70718	7.83079	6.4694	7.26223	7.61327
1448	Eloc	0.561692	6.43183	0.0295602	6.62041	6.87626	6.53885	6.78318	6.1399	5.90675	6.62541
1451	Hsp90ab1	0.718657	10.8945	0.0295861	11.1547	11.7596	10.7952	11.1942	10.6771	10.1722	10.9322
1452	Trappc4	0.596252	6.15657	0.0295875	6.0983	6.36453	6.43185	6.70266	5.79666	5.70353	6.25977
1458	Dnajb13	1.38739	4.99678	0.0297904	5.52521	4.98198	6.02463	6.13878	4.5824	3.22375	4.85619
1461	Atp5c1	0.611899	7.82857	0.0298197	7.9991	8.30767	7.91138	8.47769	7.59499	7.41344	7.93889
1466	Hcst	1.02872	4.69977	0.0298516	4.82852	4.6818	5.31344	5.19191	4.13204	3.06021	4.86881
1469	Scrn3	2.37134	3.73521	0.0299171	4.17124	4.4867	4.15753	4.62934	-0.738932	4.08978	4.13553
1476	St6galnac4	1.03743	5.9183	0.0300871	6.58244	6.87899	6.63756	6.76545	5.96219	4.74414	6.54121
1478	E2f1	1.10674	5.01982	0.0301764	5.13949	5.34342	5.60102	5.51179	4.30976	3.3979	5.63923
1481	Cops9	0.79252	5.55076	0.0302165	5.68794	5.87865	5.93166	6.21729	5.50557	4.5735	5.41268
1484	Ocstamp	4.79894	1.50755	0.0302354	2.85047	4.06228	3.55605	1.34883	-0.88831	-7.14803	3.64592
1486	Cd82	0.576269	7.18173	0.0303711	7.81276	7.73635	7.70214	7.77276	7.17278	7.41368	6.82825
1487	Skp2	1.19356	4.01997	0.0304231	4.57088	4.46626	4.38748	4.06137	3.3119	2.0541	4.21789
1491	Cd300c	3.39975	-0.452826	0.0305172	1.46419	1.69478	-1.09293	1.64328	-2.96923	-3.44759	-0.523139
1494	Rp2	0.967617	5.60248	0.0305704	6.31131	5.90256	6.11977	6.29316	5.04501	4.23514	6.29319
1496	Npm1	0.52732	7.93056	0.0306051	8.04762	8.32756	8.21506	8.37376	7.68079	7.61441	8.17443
1497	Rnase12	5.61975	-2.1771	0.0306431	-2.60316	0.142514	0.260707	0.397018	-6.66967	-7.14803	-0.652907
1498	Gm12164	0.943595	4.73967	0.0306731	5.00155	5.09279	5.06402	5.52389	4.27797	3.49312	5.19184
1502	Nfkbia	1.46952	10.0689	0.0308396	11.5056	11.189	9.6665	11.7336	8.86661	8.69994	11.3792
1504	Slc9a3r1	0.692712	6.90222	0.0309406	7.18522	7.25499	7.15194	7.19181	6.12414	6.59165	7.1675
1511	Rnh1	0.798709	7.76068	0.0310987	8.18853	8.63615	7.94178	8.62671	7.71126	7.07665	8.12664
1515	Rpl11	0.527367	8.04126	0.0312858	8.01991	8.38465	8.22965	8.44185	7.7789	7.79013	7.9666
1518	Capn1	0.658102	5.08544	0.0313411	5.43898	5.75177	5.35443	5.51482	4.84258	4.92578	5.01685
1519	Irak2	0.668299	5.66196	0.0313835	6.18378	6.28335	6.09887	6.37028	5.4457	5.39525	6.07197
1522	Epb41l3	1.41312	6.56056	0.031397	7.24757	7.48423	7.47177	6.79621	6.87058	4.00109	6.30825
1526	Il10rb	0.582973	7.55157	0.0315908	7.90911	8.03861	7.86443	7.54253	7.34007	6.88393	7.58195
1528	Dnmt3a	0.960731	7.37754	0.0316085	7.71817	8.62284	7.54103	7.55763	7.48791	6.11275	7.30341
1529	Gm12791	2.01129	0.753851	0.0316847	1.24601	1.81375	1.87874	2.14134	0.249194	-0.772986	0.156871
1530	Rapgef6	0.764399	6.43652	0.0316882	6.95627	6.70623	6.72909	6.72092	5.99589	5.46737	6.46359
1533	P2ry13	0.910262	7.86735	0.0317719	8.7293	8.36481	8.12328	8.40755	7.34234	6.42005	8.6736
1534	Psme2	0.631311	7.98197	0.0317901	8.32466	8.31341	8.34775	8.40207	7.80777	7.1412	8.23186
1535	Gm8355	1.27203	3.57963	0.0318004	4.48243	4.68389	3.71786	4.12156	2.86755	2.32973	3.98278
1537	Psmd7	0.49221	7.13545	0.0318665	7.1469	7.48319	7.40913	7.5807	6.89983	6.8713	7.33464
1538	Zfp703	1.16045	5.28118	0.0318781	5.953	5.70533	5.8078	5.37747	4.62323	3.92142	4.94438
1539	Ndufa12	0.544618	6.28077	0.0318791	6.40197	6.68818	6.59404	6.6564	5.95353	6.12388	6.37532
1540	Basp1	1.07709	4.85754	0.0318945	5.05799	5.88319	5.15542	5.07501	4.86512	3.60603	4.48508
1541	Gm16279	3.27078	-3.7288	0.0319269	-5.10566	0.366638	-1.54039	-0.818371	-4.34774	-2.50417	-4.25494
1542	Cox7a2	0.616583	6.21761	0.0319444	6.49223	6.52919	6.47642	6.72748	6.14711	5.65631	5.9491
1543	Igkv6-13	5.61333	-4.53197	0.0319582	-2.99019	2.78103	-2.49732	-3.89366	-6.66967	-4.8261	-7.0623
1548	Atp5j2	0.665168	6.59185	0.0320553	6.59029	6.92795	6.97112	7.13277	6.36976	6.27101	6.33658
1553	Pmvk	0.879567	4.73729	0.0321447	4.65865	5.07146	5.40568	5.26801	3.98943	4.67096	4.52782
1554	Eno1	0.71294	9.43804	0.0321512	9.55702	10.037	9.61111	10.0011	8.86643	8.8698	10.2134
1556	Arpc1b	0.679274	10.1136	0.0321907	10.4065	10.5014	10.4843	10.6432	9.7509	9.23603	10.8154
1557	Pmaip1	1.80302	6.29251	0.0321959	7.85319	7.46951	6.4932	7.77516	5.05186	3.92678	8.08876
1559	Spcs1	0.61624	6.90112	0.0322944	6.98918	7.20887	7.12549	7.17886	6.34487	6.74935	6.74153
1561	Ncapg2	1.23323	4.96653	0.0323685	6.54284	5.81779	6.10892	5.5263	4.98093	3.38043	5.41622
1562	Fut7	1.38785	3.88956	0.0324677	5.20533	4.76389	4.78863	5.72342	4.06758	2.85338	3.97181
1563	Tiparp	0.995129	5.30778	0.0324703	6.09626	5.88046	5.48902	5.95116	4.9881	3.90114	5.55264
1565	Edf1	0.526039	7.24151	0.0325799	7.22963	7.4905	7.57359	7.69218	7.08553	6.85488	7.19708
1566	Ppp1r11	0.718196	6.14212	0.032596	6.16132	6.45943	6.1699	6.8002	5.46058	5.85813	6.1549
1567	Ddx41	0.80277	5.57669	0.0326214	5.61743	5.99987	6.43741	5.88934	4.90066	5.42064	5.8429
1568	Dusp2	1.81716	2.96208	0.0326252	4.3016	3.85595	3.155	4.54037	1.51521	0.91267	4.28919
1569	Mmp27	1.58275	3.17681	0.0326723	4.37479	3.97986	3.88588	4.8396	3.57231	0.986401	3.10888
1570	E230016K23Rik	4.88991	-2.88849	0.0327818	-4.3687	0.682325	-4.26285	-0.770276	-6.66967	-5.56306	-5.47734
1572	Bcl2l1	0.848971	7.60269	0.0329095	8.3539	8.69643	7.57973	8.13903	7.04511	7.7101	7.55316
1573	Rpl34	0.681967	7.36308	0.0329232	7.41471	7.79417	7.51744	7.74562	7.13072	6.89987	6.93462
1574	Rpl34	0.681967	7.36308	0.0329232	7.41471	7.79417	7.51744	7.74562	7.13072	6.89987	6.93462
1575	Tmcc3	0.468995	7.54673	0.0329282	7.99669	7.68707	7.72973	7.785	7.15141	7.38122	7.31796
1577	Atp5f1	0.527144	8.12763	0.0329621	8.36385	8.39232	8.39147	8.65884	7.80613	7.82365	8.34248
1581	Farsb	1.00498	5.53065	0.0331318	5.83024	6.00029	5.49703	6.51346	4.20761	5.3132	5.96128
1586	Cox7a2l	0.675358	7.35907	0.0332059	7.49665	7.53865	7.58553	8.07084	6.62337	7.17763	7.62404
1591	Plxdc2	1.10932	3.51249	0.0332953	4.53879	4.86103	4.34522	5.28376	3.73441	3.50572	3.97456
1595	Gch1	2.74826	2.05845	0.0333336	2.24306	3.1196	3.45002	2.61866	1.55433	-2.75571	2.0011
1597	Ndufa6	0.514085	6.48485	0.033387	6.42588	6.70135	6.67716	6.86302	6.23101	6.27101	6.15823
1598	Scp2-ps2	1.13573	2.77267	0.0333995	3.07259	3.40631	3.53026	3.43213	2.34992	2.01437	2.62945
1599	Scarb1	0.457068	8.46849	0.0334347	8.75984	8.59777	8.74056	8.69107	8.22794	7.95374	8.4798
1603	Slc11a1	1.33594	8.90376	0.0335484	9.82626	10.1892	9.39814	9.57065	8.69272	6.81983	9.90181
1608	Rpl38	0.658794	6.92768	0.0336932	7.02458	7.32926	7.17998	7.199	6.68582	6.37835	6.66232
1609	Wdr92	1.21296	3.57353	0.0336975	3.84368	4.06068	4.67319	3.62429	2.17895	3.31856	3.53482
1610	Cln8	0.922332	7.24351	0.0337131	7.91167	7.86223	7.76401	7.67491	6.69542	6.16585	8.01431
1612	C1qa	0.846437	11.3205	0.0337373	11.3154	11.4815	11.7877	11.8071	11.186	9.77199	11.32
1616	Sf3b5	0.570785	6.34498	0.0338835	6.59174	6.4515	6.67452	6.75058	6.02055	5.74925	6.38904
1617	Galnt3	2.41835	3.12533	0.0338919	3.77596	4.67134	2.67496	4.47079	2.68568	-0.229162	2.22541
1618	Cybb	0.816433	10.1897	0.0339074	10.6876	10.7598	10.4346	10.7578	9.94528	8.82363	10.869
1621	Rnf149	1.03466	4.54481	0.0342072	4.5072	5.03029	5.16467	4.88723	4.66628	3.03064	4.08554
1622	Ifngr1	0.73761	8.99933	0.0342112	9.5652	9.11601	9.33023	9.54173	8.50217	7.94898	9.41497
1624	Usp16	0.665388	5.2976	0.0342648	5.13314	5.62301	5.59606	5.9047	4.72961	5.30035	5.21644
1626	Tmem208	0.618982	6.01183	0.0342963	6.00699	6.40267	6.32455	6.48556	5.83589	5.60122	5.9105
1627	Tyrobp	0.977406	10.0746	0.0343473	10.4435	10.5761	10.4658	10.6143	9.98154	8.18838	10.4223
1628	Ufsp2	0.741636	5.94044	0.0344247	6.45928	6.19296	6.13952	6.75752	5.344	5.33503	6.36305
1629	Marveld2	3.36428	1.18131	0.0344619	1.51394	2.39998	2.01884	1.86504	-4.34774	1.56965	1.26413
1631	Tmem42	1.50702	2.5367	0.0344866	2.86588	3.60195	3.27164	2.35155	1.79385	1.47768	1.63467
1636	Swi5	0.550684	6.43026	0.0346265	6.54763	6.82524	6.48819	7.01763	6.01749	6.38128	6.4424
1637	Slc25a18	4.3752	-1.2356	0.0346436	0.744002	0.631401	-0.244933	1.44364	-6.66967	-2.62446	0.545032
1641	Actr3	0.741366	9.19629	0.0346976	9.80071	9.84169	9.40773	9.5712	8.84347	8.14584	9.90072
1644	Dynlt1f	0.93599	3.98667	0.0348366	4.10135	4.32384	4.55669	4.66367	3.57707	3.02565	4.16231
1647	Dync1li1	0.673978	6.20485	0.0348951	6.20059	6.77089	6.59217	6.4508	5.50057	6.41314	6.24476
1652	2023-09-09	0.632391	7.32334	0.0350948	7.76207	7.73736	7.56663	7.87506	6.63226	7.31147	7.72606
1653	Snrpd3	0.581632	6.62009	0.0351278	6.67063	6.9842	6.92487	7.12583	6.30743	6.20856	6.91005
1654	Nab2	1.2174	3.96784	0.0352145	3.99675	4.36209	5.13075	4.47827	3.49649	2.88677	3.87508
1656	5430427O19Rik	0.901755	5.05827	0.0353045	5.63384	5.6132	5.66344	5.80207	5.05015	4.01122	5.26104
1659	Tbca	0.638045	5.88867	0.0353774	5.96513	6.27128	6.00977	6.06324	5.59389	5.19099	5.70278
1662	Max	0.613479	6.33288	0.0353886	7.37891	6.73717	6.17988	6.51497	5.81691	5.68862	6.30334
1663	Abcc3	0.919537	8.68218	0.0354207	9.3637	9.27061	9.26034	8.83454	8.4136	7.07379	9.24154
1664	Txnl4a	1.16481	4.09805	0.0354336	4.15565	4.65868	4.78318	4.57103	2.7376	4.47631	3.53296
1668	Bco2	1.28714	4.99625	0.0354944	5.64393	5.31278	6.28423	5.76226	4.63354	2.9059	5.9962
1670	Eef1d	0.520205	7.19483	0.0355362	7.2985	7.46996	7.41689	7.65729	6.795	7.1115	7.20646
1672	Gm14963	4.69059	-1.60691	0.0355598	0.825073	-2.50438	1.21612	0.575111	-6.66967	-7.14803	-0.143435
1678	Lpar2	4.70249	-2.05898	0.0356914	-0.247683	-2.22874	1.46507	-0.592489	-5.08471	-7.14803	-3.89237
1680	Serpinb1c	5.10306	-3.83031	0.0357344	-6.69063	1.97221	-1.94093	0.264771	-3.86231	-5.56306	-5.47734
1683	Cdkn1a	0.986871	7.45744	0.0357831	7.82587	8.71985	7.08753	8.15244	6.78604	7.00877	7.77636
1685	D8Ertd738e	0.57392	7.32337	0.035818	7.25015	7.46148	7.64906	7.80325	6.95089	6.91731	7.35549
1686	Atp6v1b2	0.819937	8.18885	0.0358243	8.6923	9.13413	8.48789	8.46252	7.88114	7.23129	8.88783
1687	Tlr8	0.989536	4.8632	0.0358555	5.64783	5.53397	5.14781	4.93334	4.66069	3.4056	4.67453
1692	Rpl15	0.562143	7.71417	0.0359179	7.96518	8.20185	7.74704	8.19224	7.33235	7.58589	7.73288
1694	Cxcl1	2.80681	4.871	0.0359259	7.2188	7.58162	4.52309	7.35249	1.99922	3.97932	6.55895
1696	Nars	0.68412	7.64414	0.0359532	7.97076	8.0381	8.016	8.06598	7.195	6.76776	8.37977
1697	Id1	0.963794	7.02481	0.0359632	6.92925	6.53728	7.18557	6.92298	5.09645	6.60237	6.42089
1698	Atp6v1g1	0.462901	8.06465	0.0359892	8.00476	8.29478	8.32093	8.3181	7.63504	7.98853	8.09382
1699	Rps7	0.565917	8.14621	0.0360069	8.47157	8.65705	8.25486	8.47956	7.92285	7.74769	8.12911
1700	Rps11	0.591975	8.83973	0.0360152	9.03125	9.13988	9.10092	9.3716	8.62377	8.48352	8.69517
1702	Gm2000	0.730113	5.85481	0.0361204	5.92155	6.3723	5.89676	6.32879	5.71106	5.30293	5.32006
1704	Rps20	0.554629	7.65356	0.0361327	7.6108	8.06433	7.91724	7.98357	7.64498	7.16903	7.37812
1710	Cd4	2.0598	2.29702	0.0362146	1.87543	3.54347	3.35038	2.07706	0.341558	1.24858	1.8948
1713	Rplp0	0.523454	9.4182	0.0362344	9.50661	9.88733	9.50063	9.8567	9.10499	9.15613	9.61152
1714	H2-M3	0.635725	6.97749	0.0362359	7.3661	7.28584	7.54442	7.46711	6.61356	6.47757	7.4574
1717	Pafah1b3	1.05245	3.8884	0.0362703	3.56086	4.82937	4.33483	4.56167	4.15131	2.6896	3.69008
1719	Tmx2	0.700304	5.81293	0.036352	5.72802	6.15365	6.19062	6.22843	5.00231	5.90437	5.84365
1720	Itpripl1	0.568432	6.85783	0.0363606	7.2953	7.27534	7.26531	6.85633	6.53628	6.22796	7.12126
1721	Minpp1	1.28241	3.67836	0.0363845	3.925	3.99337	4.57446	5.07665	3.09686	3.26454	3.20566
1724	Rps3a1	0.479057	8.87099	0.0364263	8.97829	9.15981	9.14693	9.39515	8.66917	8.75555	8.87344
1725	Izumo1r	5.69331	-5.45772	0.0364307	-6.69063	0.682325	-6.58478	1.59819	-6.66967	-7.14803	-7.0623
1728	Ephx1	1.00659	7.81823	0.0365996	8.45566	8.35895	8.42727	8.46801	7.74085	5.9701	8.46948
1732	Plau	1.50232	4.94023	0.0367349	6.25463	6.41433	4.53091	5.42859	3.92745	3.23244	5.43431
1739	Atp5e	0.755954	6.54676	0.0368535	6.62947	6.92883	6.74683	7.04435	6.29268	5.85109	6.24931
1744	Taf12	0.608645	5.02518	0.0370392	5.18704	5.54719	5.29977	5.43309	4.76026	4.64436	5.20126
1746	Erp29	0.617299	7.37713	0.0370775	7.53089	7.91586	7.82136	7.60255	7.37019	6.60425	7.51767
1751	Prelid1	0.506614	6.98072	0.0373019	6.85156	7.48049	7.27349	7.15298	6.73932	6.73242	7.088
1753	Ndufc1	0.571807	5.90205	0.0373284	5.81146	6.00529	6.26051	6.3793	5.71862	5.43576	5.63532
1756	Il17ra	0.82112	4.72213	0.0373754	4.81964	4.98283	5.36322	5.2579	4.80961	3.6472	4.44401
1758	2410015M20Rik	0.65728	5.69769	0.0374449	5.68686	5.98642	5.88664	5.94622	5.23609	5.1606	5.54063
1759	Mir692-2	1.00752	3.51363	0.0374743	3.98621	3.97817	3.77606	4.15463	3.03596	2.30525	3.67326
1760	Eef1e1	0.942926	4.0605	0.0375034	4.54359	4.74105	4.89044	4.88723	4.18909	2.85056	4.6686
1761	Pdgfc	1.45602	5.53165	0.0375079	7.06999	6.72178	5.32548	6.16684	5.2278	3.12227	5.75369
1763	Cox6b1	0.655435	7.10212	0.0375285	7.22292	7.42597	7.34679	7.63528	6.91916	6.44338	7.02293
1764	Shisa9	6.3178	-0.0679712	0.0376218	0.298058	2.19314	1.91904	1.66967	-6.66967	1.6817	-7.0623
1765	Gpsm3	0.655612	6.12044	0.0376551	6.26666	6.33632	6.40585	6.69813	5.97666	5.16344	6.25836
1769	Mir1195	3.94245	-2.73253	0.0377932	-0.281236	0.16656	-2.49732	0.264771	-6.66967	-3.24114	-1.85284
1770	Atp6v0a1	0.625513	6.44955	0.0378201	6.61672	7.02629	6.45294	6.89762	6.2594	6.39899	5.82702
1771	Eif3k	0.52341	7.30764	0.0378734	7.21523	7.49154	7.56075	7.83299	7.08928	6.89748	7.29807
1772	Pdcd6	0.676589	6.22109	0.0378949	6.36449	6.58546	6.40159	6.42972	5.36272	5.89106	6.54399
1776	Psma5	0.501398	7.10904	0.0379507	7.40601	7.51646	7.33696	7.40612	6.96548	6.55447	7.32026
1777	Mpeg1	0.897541	9.47476	0.0379576	10.3071	9.99052	10.0657	9.57662	9.13917	7.8033	10.1609
1778	Platr17	3.06358	2.19513	0.0380013	3.53458	3.33648	3.66906	3.42698	2.848	-4.8261	2.61894
1779	Tent5c	1.24228	3.91177	0.0380019	4.23937	5.55746	4.46166	4.27412	2.80809	4.12752	4.39662
1781	Rpusd4	0.98138	4.89973	0.0380205	5.34864	5.75177	5.69628	4.70572	4.46026	4.19127	4.80305
1783	Dynlrb1	0.584834	6.91658	0.0380598	6.81158	7.023	7.15067	7.38138	6.57633	6.32885	6.87406
1786	Gm12309	5.47387	-5.02585	0.0381957	-2.4427	0.466865	-6.58478	1.16317	-6.66967	-7.14803	-7.0623
1787	Arpc3	0.495772	8.7097	0.0382414	8.8275	9.02369	8.79077	9.2279	8.45933	8.37029	8.80104
1791	2010001A14Rik	3.95856	-1.32699	0.0383152	0.886802	-0.821566	-0.607503	1.25899	-6.66967	-3.44759	0.0145177
1792	Plekhm1	0.79897	6.81696	0.0383877	7.84532	7.4997	7.33715	7.06893	6.60631	5.68348	7.42196
1793	Zdhhc14	1.21576	4.9764	0.0383964	5.03005	5.21095	5.5754	5.72026	4.97103	3.27719	4.22599
1796	Gm28424	2.84565	-0.496128	0.0384745	-1.40522	0.466865	1.7946	1.35968	-1.91478	-2.10363	-0.996209
1797	Pkib	0.728791	6.35291	0.03852	6.62636	6.67802	6.55972	6.83098	5.92302	5.22511	6.91239
1799	Gm9385	0.873636	3.72488	0.0386299	3.7177	4.27491	4.01792	4.18697	3.48388	3.20622	3.13369
1803	Dnajb9	0.73654	5.61332	0.0386879	6.02255	6.39251	5.97674	5.66066	5.16362	5.12955	5.87563
1807	Ddx39	0.771712	5.76528	0.0388564	6.06614	6.17344	6.21227	6.34321	5.2057	5.36743	6.03524
1809	Snrpe	0.659128	5.20326	0.0388624	5.23678	5.52295	5.38136	5.55076	4.84652	4.73117	4.92603
1811	Tmem60	0.82606	4.66715	0.038995	4.88727	5.08729	4.89954	5.0476	4.0591	4.26401	4.34018
1814	Coq10b	1.33285	4.72365	0.0390177	5.79847	5.75673	4.38316	5.8686	4.09437	2.93013	5.4076
1815	Ndufv3	0.641988	6.16716	0.0390286	6.13731	6.30687	6.57051	6.33327	5.447	6.01986	5.97782
1818	Gngt2	0.700773	8.86836	0.0391674	9.14535	9.25602	9.42987	9.48829	8.96415	7.83822	9.08715
1819	Arf4	0.520633	8.19891	0.0391777	8.41924	8.6131	8.33487	8.64075	7.91887	7.72017	8.57044
1823	C1qb	0.801964	12.7802	0.0392635	12.9997	13.0315	13.1156	13.3906	12.5088	11.3254	13.2712
1825	Gltp	0.808168	6.99417	0.0392753	7.42173	7.49674	7.43854	7.01377	6.87686	5.47426	7.17379
1828	Ntf5	3.46438	-3.08691	0.0392958	-2.60316	0.387248	-3.12535	-0.22528	-3.49974	-5.56306	-4.25494
1832	Gm9025	1.65965	2.5169	0.0393382	2.46672	3.98663	2.82673	3.29475	1.91153	0.846328	2.84008
1834	Ctsc	0.847649	11.148	0.0394346	11.5605	11.6321	11.357	11.8579	10.759	9.77422	11.964
1836	Mkln1os	3.63976	-2.15982	0.0394714	-6.69063	-0.412453	-0.518694	0.716839	-6.66967	-1.65617	-0.619354
1838	Gm19705	1.47004	2.80702	0.0395828	3.07259	2.97391	3.97841	3.47765	2.61342	0.800342	2.23002
1839	A330035P11Rik	3.91669	-1.99732	0.0396572	-0.713347	-1.89432	-0.317997	0.21785	-6.66967	-3.9781	-1.93301
1845	Gm11942	1.32326	3.4613	0.0397684	3.14068	4.82087	3.58389	3.80381	3.0802	2.61519	2.82187
1849	BC003965	0.75456	4.39866	0.0398854	4.15408	4.98621	4.54772	4.90215	3.78874	4.32111	4.27142
1851	Tmx1	0.756163	7.69318	0.0399012	8.33983	8.39208	7.84246	8.20122	7.12424	7.03041	8.46802
1852	Ticam2	1.52895	3.60424	0.0399019	4.2845	4.38276	4.64584	4.01065	2.7959	1.37161	4.70464
1853	Ehd1	0.856947	7.03311	0.0399444	7.62898	7.38589	7.00499	7.61336	6.1168	5.88419	7.89576
1854	Ppwd1	1.09566	3.00555	0.0399607	2.62905	3.95073	3.24652	3.62429	2.26991	3.15004	2.30184
1855	Map3k1	0.784145	6.66281	0.0399791	7.21278	7.5673	6.49553	7.19428	6.07957	6.52628	6.69936
1859	Adam32	4.49874	-4.15511	0.0401696	-6.69063	-0.412453	-0.394958	-3.24158	-5.08471	-5.56306	-7.0623
1864	Clstn1	1.01486	4.20488	0.0402755	4.31008	4.61238	4.2346	4.69291	3.77638	3.37652	3.25172
1873	Prdx3	0.622911	6.07631	0.0406135	6.34056	6.30552	6.60303	6.55032	5.56185	5.75228	6.45623
1879	Ilvbl	0.797768	5.71978	0.0407973	6.04302	6.35311	5.71928	6.14428	5.1715	4.80071	6.18963
1880	Dmac1	0.863415	5.44045	0.0408222	5.52763	5.58671	5.62193	6.00915	4.59301	4.47174	5.77039
1882	Fut4	3.94135	1.0243	0.0408474	2.32896	1.93069	4.52178	2.77269	-4.34774	1.44069	2.10009
1885	Zfp493	3.264	-0.25973	0.0411341	-0.582102	2.73754	2.8726	1.52299	-2.58221	0.545461	0.738602
1888	Med8	0.609128	5.46353	0.041253	5.7593	5.72823	6.0584	5.85812	4.91106	5.31012	5.78652
1890	Nudc	0.651184	6.2393	0.0412796	6.38502	6.41934	6.6701	6.9018	5.89042	5.72253	6.44686
1895	Arf2	0.772114	6.82882	0.0413994	7.41192	7.27344	7.08996	7.37555	5.90752	6.36484	7.69587
1897	Ube2n	0.707227	7.27855	0.0414844	7.55218	7.71893	7.38613	7.85699	6.67532	6.53968	7.98615
1899	Apobr	0.985993	5.32378	0.0415121	5.58927	5.55803	6.24157	5.80008	5.30582	3.70606	5.4273
1902	Cep19	1.69837	2.47343	0.0415933	1.94237	3.83922	3.05365	3.25173	0.624951	2.3775	2.85209
1904	1500011B03Rik	1.01521	3.4212	0.0416079	3.4502	4.00008	3.77387	3.73466	2.62725	2.51197	3.62333
1905	1500011B03Rik	1.01521	3.4212	0.0416079	3.4502	4.00008	3.77387	3.73466	2.62725	2.51197	3.62333
1907	Card19	0.735228	5.78348	0.0416597	5.74739	6.37488	5.98151	6.14271	5.49743	4.73729	6.27741
1908	Gns	0.888054	8.20038	0.0416668	8.72877	8.60789	9.12938	8.60444	8.59759	6.85821	7.66355
1914	Mettl21c	3.92476	-3.40169	0.0417636	-0.214893	0.840154	-0.435036	-2.3087	-6.66967	-2.75571	-1.63603
1915	Rab7b	0.86795	6.8293	0.0418252	7.71657	7.66693	7.20953	7.43333	6.59287	5.63395	7.77774
1918	Brk1	0.485711	7.61351	0.0418795	7.63236	7.8812	7.75681	8.04187	7.2643	7.31134	7.78706
1922	Polr2k	0.715695	4.16787	0.0419707	4.33521	4.36599	4.51127	4.78532	3.88012	3.62923	3.91713
1924	Mrps18a	0.692771	5.82649	0.0419898	5.69927	6.04839	6.30529	6.57264	5.49492	5.23379	6.14761
1925	Rpl37	0.547274	8.13153	0.0419922	8.10008	8.45841	8.16619	8.61332	7.90356	7.82805	7.84116
1926	Rpl37	0.547274	8.13153	0.0419922	8.10008	8.45841	8.16619	8.61332	7.90356	7.82805	7.84116
1928	Kctd14	3.83847	-2.71425	0.0420308	-0.759889	0.578613	0.882822	-0.0145131	-0.519922	-4.8261	-7.0623
1932	Rps4l	0.938083	4.84801	0.0421895	4.97604	5.09906	5.07655	5.86433	3.60762	5.03344	4.81384
1934	Lpxn	0.723685	6.56628	0.0421933	7.00428	6.94586	6.90995	7.3306	6.19394	5.7766	7.21477
1935	Sgpl1	0.780969	7.37923	0.0423265	8.051	8.18879	7.39616	7.88025	7.05687	6.42313	7.9453
1936	Gm13560	4.67868	-3.57132	0.0423344	0.528542	-1.99742	-2.49732	0.438538	-6.66967	-7.14803	-3.89237
1938	1110012L19Rik	1.03298	3.84035	0.0424015	3.91022	4.22139	4.31835	4.40424	3.15529	3.18401	3.55333
1939	Gm7278	3.38643	-2.69206	0.0425977	-0.909267	-1.07988	-0.0456242	0.310214	-4.34774	-2.75571	-3.89237
1943	Tacc3	2.27369	3.23941	0.0426577	3.57499	4.30094	4.68259	4.19153	-0.29463	3.4786	4.32303
1944	Pag1	1.45656	3.70112	0.0426618	4.12716	3.7061	4.8566	4.10554	3.51397	1.60352	2.7207
1949	Eipr1	1.01426	4.31422	0.0428401	4.92822	5.14969	4.91656	4.5815	3.55554	3.65045	4.8192
1954	Myl6	0.520671	8.2232	0.0430066	8.17206	8.40564	8.51977	8.6989	7.92879	7.79874	8.38682
1955	Clec4a3	0.880273	7.74024	0.0430352	8.18507	8.25722	7.90788	8.49678	7.59836	6.12095	8.30344
1956	Rnf31	0.560187	6.17077	0.0430566	6.23734	6.31698	6.61964	6.80219	6.02011	5.80308	6.12521
1957	Mtm1	0.824743	5.44707	0.0430815	6.31833	6.0358	5.54547	5.79609	5.15966	4.02002	5.93612
1958	Mycbp	1.16187	3.18829	0.0430922	3.69847	3.8185	3.95146	4.16704	2.23421	2.93279	3.51419
1959	Tefm	1.11976	4.00875	0.0431058	4.47239	5.35328	4.02162	4.26549	3.20224	3.38822	4.3187
1960	Slirp	0.832353	3.91503	0.0431332	3.98091	4.51741	4.11826	4.58034	3.75974	3.45096	3.48363
1961	Snx12	0.818672	5.42921	0.0431497	5.71265	6.31496	5.89525	5.62176	4.86997	4.98222	5.97508
1965	Zfp330	0.805959	5.19809	0.043292	5.19393	5.60717	5.46473	6.12414	4.31261	4.95165	5.87342
1966	Mrpl19	1.07665	4.57493	0.0433052	4.83343	4.69116	5.06223	5.55608	2.97959	4.54415	4.85321
1971	Mrpl35	1.23181	4.89206	0.0434909	5.32723	5.35	5.02486	5.73648	2.92838	4.82531	5.25766
1974	Anapc11	0.619015	6.64007	0.0435342	6.65409	6.80958	6.72114	7.15239	6.22685	5.90743	6.75118
1975	Kif24	2.4136	1.03995	0.0435669	1.78915	2.09632	0.653622	2.80082	-1.62528	-0.00847425	0.826445
1977	Gm16337	3.959	-2.79122	0.0436998	-1.13604	-1.07988	-2.67789	-2.79412	-6.66967	-3.9781	-7.0623
1978	Abhd12	0.963032	6.8303	0.0437236	7.17191	6.97296	7.6534	7.37955	6.6493	5.52683	6.67738
1979	Tspan6	4.92749	-1.87158	0.0437241	0.489283	1.53772	0.260707	1.07377	-6.66967	1.34783	-4.74037
1983	Hcfc1r1	0.608733	5.54047	0.0438633	5.58113	5.73629	5.53902	5.9601	4.85536	5.25738	5.46835
1989	Gm9843	0.670099	6.27411	0.0440184	6.24435	6.48685	6.63454	6.73713	6.04221	5.78548	5.8968
1997	Eef1a1	0.555965	11.494	0.0441638	11.693	12.0277	11.6504	12.1151	11.0117	11.444	12.0677
1998	Nr4a1	2.01562	7.83614	0.044165	10.2173	9.27998	7.24979	9.71352	5.65704	5.88866	10.0251
2002	Pdcd10	0.649101	6.25086	0.0443255	6.7794	6.77163	6.28731	6.67362	5.56545	6.11891	6.47164
2005	Actg1	0.792956	9.50727	0.0443921	10.3466	10.2772	9.69717	10.163	9.03426	8.61199	10.5737
2006	Zfp456	2.14769	1.1496	0.0443972	0.342796	1.91658	2.54192	2.09665	-1.11508	1.6102	-0.00701551
2007	Gm17056	4.02386	0.223258	0.0444883	2.75439	1.91658	1.06627	2.5867	-5.08471	-0.57817	1.61366
2008	Ppp1r12b	0.970145	3.64852	0.0445552	4.87685	4.16283	4.57446	4.44045	4.11905	3.05532	2.61189
2009	Folr1	5.01155	-0.201416	0.0445803	0.603994	2.18139	2.73489	2.72315	-5.08471	0.0118457	-0.586565
2010	Batf	1.15863	4.30437	0.0446456	4.7611	4.91259	4.26619	5.25355	2.97238	3.86948	4.53808
2013	Cxcl3	3.30287	-0.987707	0.0447009	0.603994	1.11188	-0.912358	1.30461	-3.49974	-4.8261	1.35133
2014	Asah1	0.650782	9.3483	0.0447033	10.0514	9.99275	9.5417	9.70849	9.06708	8.54336	9.95324
2015	Polr2j	0.692792	4.44575	0.0447114	4.41986	4.83782	4.67319	5.07419	4.07936	3.97027	4.54734
2016	Psma8	4.67859	1.48919	0.0447517	1.913	3.11652	4.09382	0.845881	-6.66967	2.67693	1.72886
2017	Hsd17b4	0.804968	7.50764	0.0447957	8.1288	8.35536	7.85056	7.92475	7.0738	6.6552	8.44063
2020	Plod1	0.506693	8.79685	0.0448648	9.14747	9.20518	8.89124	9.20449	8.4557	8.39908	9.15026
2021	Manf	0.780816	6.95899	0.0448966	7.08365	7.88856	7.0383	7.28865	6.87131	6.19447	6.93426
2026	Coro1b	0.657688	9.15325	0.0450484	9.33259	9.44232	9.36775	9.77426	8.59825	8.43444	9.87582
2028	Ppp4c	0.565938	6.91435	0.0450933	7.08303	6.99893	7.03921	7.50577	6.25236	6.7305	7.05169
2031	Adcy3	2.92188	2.46566	0.0452812	4.92822	3.949	3.47726	4.88911	1.83416	0.303186	1.07213
2038	Klrc1	2.99955	1.89953	0.0454208	4.67843	3.24063	3.33259	3.30039	2.27577	-4.34067	2.55057
2041	Lrrc25	0.831711	8.15634	0.0454566	8.7539	8.4581	8.56746	8.75935	7.92191	6.55599	8.81956
2042	Zfp932	1.46944	2.16498	0.0454641	2.16424	2.64216	2.93289	3.88676	1.40179	1.97351	1.47298
2047	Gas2l3	1.06309	4.87906	0.0456133	5.55997	6.38677	5.02947	5.5353	4.92512	4.00616	5.13768
2049	Rpl19	0.519257	7.94063	0.0456288	7.9223	8.30285	8.12866	8.34973	7.75614	7.60409	7.89149
2050	Lockd	3.8245	-0.596773	0.0456547	-0.962706	1.0356	-0.355964	1.09989	-6.66967	0.0711429	-0.242119
2051	Gm49339	0.997036	8.78654	0.0457533	9.34836	9.46215	8.7292	9.69132	8.26434	7.30557	9.60862
2058	Ppcs	1.18299	3.73504	0.0458978	3.71982	4.1673	4.29403	4.6327	2.08855	4.25125	3.4817
2059	Tbc1d9	1.02381	4.72942	0.0459352	5.45116	4.87021	5.71814	5.07254	4.44602	3.22375	4.80382
2060	Tmem50a	0.427706	8.34943	0.0460275	8.42259	8.61719	8.50372	8.65141	8.05905	8.14203	8.40483
2065	Crip2	0.680869	8.45993	0.0461184	8.77453	8.54665	9.24942	8.9445	7.82912	8.7406	8.23329
2068	Tm7sf2	1.43249	2.97097	0.0461797	2.90743	3.74055	3.35626	3.64217	2.83614	2.52617	0.645061
2070	Tmem35b	0.789636	5.28865	0.0461894	5.84002	5.7403	5.44967	5.81739	4.50088	4.57947	5.94175
2071	Myo1g	1.12977	6.32096	0.0462361	6.55834	6.73491	6.86887	7.16559	6.01311	4.37112	7.00774
2074	Ube2l3	0.532806	6.74459	0.0463698	6.98014	7.27742	6.88371	7.07717	6.33823	6.4691	7.14693
2076	Vps52	0.599966	5.61368	0.0463849	5.98467	6.14043	6.16906	6.35512	5.75843	5.5365	5.42328
2077	BC031181	0.561869	6.50329	0.0463874	6.77328	6.91935	6.7025	6.90874	6.17052	6.26441	6.54976
2078	Mpp6	1.25941	3.86539	0.0463886	4.41724	4.40315	4.95777	3.9563	3.89162	1.69432	3.88241
2079	Cyp4v3	0.779518	6.24057	0.046391	6.47349	6.51346	6.82421	7.14614	5.87843	5.67991	6.62562
2083	Ldah	0.550786	5.75441	0.0464405	5.91416	6.31294	5.9282	5.98001	5.40146	5.49921	5.90943
2085	Fundc1	0.706356	6.1268	0.0464636	6.59982	6.43706	5.89626	6.71089	5.28925	5.52859	6.45131
2086	Ubc	0.869844	9.36615	0.0464672	10.1366	9.81326	9.15934	9.85461	8.15822	8.65643	10.0913
2088	Rps10	0.592742	7.09378	0.0465303	7.00035	7.58998	7.44528	7.36145	7.04769	6.66986	6.8533
2089	Gm5529	0.975287	3.57498	0.0465326	4.01932	3.91924	3.98792	4.24662	2.87143	2.43881	4.12938
2091	Mertk	0.572463	8.64183	0.0465839	9.26509	9.2207	8.78594	8.8065	8.47391	8.0423	8.69564
2092	Papss2	1.43247	4.13537	0.0466687	5.26248	4.2955	5.26345	4.02606	2.74607	2.31754	4.51937
2093	Slc26a3	4.3122	-4.81671	0.0466713	-4.3687	0.56058	-2.19247	-5.11605	-5.08471	-7.14803	-7.0623
2094	Arhgap19	1.10558	6.64425	0.0466896	7.73413	7.48752	7.00522	7.11986	6.17091	5.24026	7.16283
2096	Snta1	1.12411	3.77149	0.0466968	3.9009	4.18065	4.77112	3.75739	3.67574	2.04919	3.5123
2099	Snrpg	0.606472	4.96969	0.0467596	4.91717	5.35	5.18794	5.31056	4.93535	4.47996	4.51182
2101	Pik3r2	0.837875	4.36411	0.0468047	4.44829	4.91614	5.01466	4.45317	4.28671	3.25392	4.36972
2102	Hmgcs1	1.0075	4.96535	0.0468402	4.97071	5.97838	4.67907	5.00591	4.17189	4.19349	4.74224
2105	Dad1	0.573135	7.30298	0.0469145	7.23001	7.41833	7.61619	7.63403	6.60194	7.17763	7.40995
2107	Nsfl1c	0.574303	6.28609	0.0469504	6.30708	6.39919	6.69352	6.64868	5.75528	5.75039	6.68474
2109	Gtf3c6	0.727455	4.83421	0.0470276	4.52551	4.99715	5.72555	5.16124	4.37404	4.53365	4.77336
2110	Oxct1	0.758352	6.79631	0.0470312	7.38594	7.54998	6.71027	6.77358	6.60485	5.53211	6.76356
2112	Tlr13	0.788795	5.99505	0.0473886	6.35155	6.45974	6.21672	6.53903	5.35096	5.20098	6.63152
2115	Scd2	0.71865	6.24743	0.0474408	6.451	7.4957	6.84763	6.42488	6.39255	6.07944	6.33978
2117	1700001K19Rik	3.38648	-1.01161	0.0475087	-1.33307	0.982406	0.513249	1.42311	-4.34774	-0.640231	-0.795511
2120	Timm17b	0.641414	4.9262	0.0475468	4.93736	5.28284	5.24771	5.57424	4.6381	4.65812	4.90817
2121	Rwdd4a	0.912427	3.7554	0.0475924	3.79218	4.6036	3.60628	4.14369	3.14891	3.35082	3.40225
2123	Prorsd1	0.977443	4.45456	0.0476157	4.7518	4.93638	4.72867	5.34099	4.77586	2.8618	4.18385
2127	Pdlim2	1.18895	5.09662	0.047739	5.72009	5.22676	5.86669	6.13049	4.54526	3.07718	6.09899
2129	Ripk3	0.860092	7.25489	0.0477841	7.81611	7.7621	7.74592	7.95792	6.992	6.05578	7.95786
2133	Mpp5	1.09372	4.47857	0.0479374	5.03346	4.9451	4.66374	5.16742	2.78771	4.53716	4.66179
2138	Nudt1	1.01914	3.1249	0.048192	2.89996	3.43629	3.82142	3.77371	2.11497	2.8018	3.208
2139	Mrpl37	0.665208	5.18929	0.0482075	5.14345	5.39458	5.24296	5.96232	4.53917	5.14286	5.00143
2141	Cox6c	0.545035	6.96486	0.048289	6.92144	7.19341	7.08864	7.33542	6.70632	6.56073	6.67801
2142	Mpc2	0.659053	5.69683	0.0483032	5.80847	5.9771	6.46046	6.06779	5.75108	5.15832	5.40301
2144	Zfp655	0.845619	5.01849	0.048364	5.96736	5.86677	5.09073	5.46735	4.39978	4.23838	5.72703
2145	Rpl27	0.546431	7.38797	0.0484035	7.3784	7.63443	7.73284	7.80287	7.27934	6.97892	7.16268
2146	Rpl27	0.546431	7.38797	0.0484035	7.3784	7.63443	7.73284	7.80287	7.27934	6.97892	7.16268
2147	Atp5j	0.588673	7.20662	0.0484095	7.11542	7.42659	7.68412	7.51914	7.10295	6.66646	6.95495
2148	Pold4	0.821302	6.02202	0.0484162	6.00656	6.18157	6.43568	6.79046	5.67601	5.22239	5.94245
2151	Ndufb9	0.676114	6.03335	0.0484691	6.01953	6.14837	6.4845	6.35342	5.5886	5.76393	5.53412
2154	Acot8	0.786473	4.14889	0.0485238	4.49239	4.8956	5.13418	4.60676	4.076	3.79522	4.50898
2155	Keap1	0.611234	5.9364	0.0485278	6.19869	6.09808	6.37286	6.25917	5.13809	5.86268	6.17147
2156	Hacd4	0.720401	6.66574	0.0485391	7.07393	7.22166	7.17583	7.18421	6.80035	5.4268	7.13453
2157	Bin3	0.772072	6.59259	0.0485453	7.05326	6.93627	7.0904	7.14045	6.37455	5.21966	7.33598
2158	Tnfsf13	1.20501	2.85656	0.0485568	3.35513	3.35491	3.2338	3.68161	2.53245	1.16939	2.98891
2160	Rps29	0.587085	8.92404	0.048561	9.08917	9.13308	9.21442	9.1489	8.81864	8.05567	8.70958
2161	Gm8129	0.847148	4.003	0.0485692	4.14463	4.49028	4.35993	4.19759	3.86658	3.31243	3.23117
2165	Echs1	0.563041	6.55872	0.0486037	6.64602	6.88239	6.78958	6.81899	6.24901	6.04781	6.59781
2167	Hspa1b	1.0504	5.67952	0.0486366	4.89762	5.40157	6.19021	5.16665	5.04071	4.66295	3.43456
2173	Psmd8	0.512831	6.91011	0.0488257	6.67829	7.47433	7.06054	7.15978	6.49979	6.88892	7.0706
2174	Mrpl20	0.670354	5.28856	0.0488487	5.38986	5.59504	5.47219	5.96854	4.81767	5.00331	5.28837
2176	Gm8337	1.31749	2.68428	0.0489139	3.40872	3.71836	2.88892	3.51209	1.96333	1.54894	3.05275
2183	Pomp	0.489671	7.80589	0.0492551	8.03883	8.192	8.00843	8.18406	7.61667	7.397	8.00181
2184	Cisd3	0.776973	4.68055	0.0492701	4.69362	4.90546	4.99217	5.11637	4.10923	3.64395	5.09473
2185	Acot1	1.31786	3.06318	0.0492922	4.25993	4.15083	5.11609	4.47703	3.97689	1.75586	3.75389
2186	2610001J05Rik	0.620413	6.70911	0.0493567	6.74074	6.80049	6.75715	7.32317	6.00563	6.18163	7.05624
2188	Dolpp1	0.833451	4.37927	0.0494242	4.77443	4.90009	4.74557	4.40947	3.54586	3.68724	4.69301
2189	Grk5	1.93856	2.25835	0.0494507	2.82704	2.3949	2.67966	3.45	0.016831	1.27404	1.68925
2190	Rack1	0.533938	8.82439	0.0494559	8.86741	9.19399	9.028	9.20839	8.66429	8.35123	8.83089
2193	Cenpx	0.618089	6.02185	0.0494783	6.10886	6.32301	6.13781	6.33499	5.56065	5.58478	5.90943
2196	Nmral1	0.866806	4.23466	0.0494854	4.48866	4.32651	4.68493	4.43662	3.541	3.2346	4.12691
2197	Nubpl	1.39045	3.14333	0.049488	2.12636	3.55262	4.14738	3.5338	2.20377	1.24858	3.88095
2200	Cdc37	0.458548	7.19043	0.0496072	7.21297	7.34532	7.6079	7.67667	6.98932	6.90599	7.37148
2204	Hint1	0.543749	7.69197	0.0496704	7.89087	8.0449	7.95432	8.17843	7.55952	7.19356	7.7999
2210	Tmsb10	0.644506	5.45371	0.0499144	5.51425	6.27024	5.6004	6.25445	5.50245	5.29569	5.44525
2212	Gm4149	0.730411	5.00136	0.049939	4.7846	5.23389	5.45859	5.56372	4.84356	4.4327	4.62901
2	Tmem176b	-2.15779	7.69174	1.29939e-05	5.66335	5.83805	6.53464	6.73921	8.32004	8.26219	8.94348
7	Akr1d1	-8.16873	-0.333585	5.48092e-05	-0.032415	-6.7523	-6.58478	-6.70101	1.02382	2.47951	0.998398
8	Cracr2a	-7.61118	-3.38171	6.25522e-05	-0.42384	-6.7523	-6.58478	-6.70101	1.36925	1.88264	-1.03993
10	Cyp2j6	-9.36636	1.31468	9.76591e-05	0.342796	-6.7523	-2.88434	-5.11605	4.28961	5.22293	2.85507
11	Cd207	-3.24799	6.39136	9.83448e-05	3.778	3.86333	4.01792	4.15619	6.55177	7.75355	7.95499
14	Gm15674	-6.93341	-1.67108	0.000138709	-1.93574	-6.7523	-6.58478	-6.70101	0.696653	1.01688	-1.50771
15	Pde4d	-7.97425	-1.39149	0.000142516	-0.0907137	-6.7523	-6.58478	-6.70101	1.71835	0.586684	1.43356
16	Mettl27	-7.6265	-0.894527	0.000150935	-5.10566	-6.7523	-6.58478	-1.27475	2.45186	2.95395	1.79879
20	Nxf2	-6.48043	-5.04916	0.000203806	-6.69063	-6.7523	-6.58478	-6.70101	-1.17782	1.52086	-0.586565
21	Clec5a	-8.18259	0.298535	0.000207	-6.69063	-6.7523	-6.58478	0.287671	3.59829	3.5926	2.98073
23	Tmem176a	-2.06398	5.93293	0.000232302	4.26139	4.24699	4.94318	5.24553	6.50666	7.27332	6.74878
31	Hmgn3	-6.65265	-3.90581	0.000322407	-0.713347	-6.7523	-6.58478	-6.70101	0.877225	-0.608867	-0.953773
33	Stox1	-7.54738	-0.426208	0.000353618	-6.69063	-6.7523	-3.41486	-5.11605	2.82018	3.51464	-0.294114
34	Gm17102	-6.4217	-4.76083	0.000369408	-6.69063	-6.7523	-6.58478	-6.70101	-0.0998139	0.776787	-1.85284
35	Phf24	-6.39463	-3.7363	0.000394146	-0.857736	-6.7523	-4.26285	-5.11605	1.38018	1.06629	-0.375797
36	Adm	-1.42992	5.07203	0.000401905	4.57088	4.65868	4.30928	5.00159	6.14991	6.28047	5.72336
37	F2r	-2.79733	6.06479	0.000409946	4.99105	4.65018	4.26931	4.10554	7.12037	8.17549	6.12149
38	Smyd1	-5.34092	-3.71365	0.000442618	-6.69063	-5.16734	-4.99982	-3.89366	0.428363	-0.0290845	1.59234
39	Spon2	-7.51875	-3.77596	0.000470049	-4.3687	-6.7523	-6.58478	-6.70101	1.24322	1.50661	-0.722448
40	Nsg1	-7.52037	0.263793	0.000492889	1.9204	-5.16734	-6.58478	-3.24158	2.42044	3.78493	0.87434
41	En2	-6.84778	-3.02455	0.00050439	-6.69063	-6.7523	-6.58478	-6.70101	1.33596	-2.01874	0.789451
42	Zcchc24	-1.99501	5.10508	0.000531282	4.86827	3.54347	4.75228	3.31997	6.04865	6.02955	5.13277
43	Scarf1	-1.72043	6.19572	0.000542261	5.8842	4.92321	5.48366	5.58468	6.77081	7.54377	6.74717
44	Ceacam1	-3.01297	4.67338	0.000545524	3.14384	2.11498	2.95244	3.26621	5.3051	6.4026	5.50827
45	Ifit1bl1	-6.0444	-0.261643	0.00057046	3.13115	-4.43038	-4.26285	-3.00057	1.83416	1.55588	3.07084
46	Pcdhb21	-7.06333	-3.49625	0.000574975	-6.69063	-5.16734	-6.58478	-6.70101	2.61342	1.23135	-1.85284
47	Srgap1	-7.47946	0.479284	0.000581401	-1.93574	-6.7523	-4.99982	-0.973093	2.89448	3.92678	1.44153
48	Cd55	-2.48891	6.85841	0.000582049	5.46324	5.35785	5.15373	5.83596	7.50596	9.04517	7.39194
49	Gm28040	-6.38037	-3.92289	0.000590206	-6.69063	-6.7523	-6.58478	-6.70101	0.643213	0.0118457	-2.41844
51	Trerf1	-5.57098	1.01529	0.000603531	0.945998	-2.22874	-3.77743	-3.53109	3.53123	2.56794	0.826445
52	Zfp57	-7.79328	-1.07031	0.000605429	0.603994	-6.7523	-4.99982	-6.70101	2.93951	1.80326	-0.953773
55	Pxk	-1.41081	5.79024	0.000649474	5.22712	5.0311	4.80914	5.05179	6.36014	6.95173	5.73961
56	A430033K04Rik	-6.15587	0.390089	0.000656485	1.56204	-5.16734	-0.970073	-4.37909	3.06335	2.11172	1.90637
57	Asb4	-3.74259	2.26379	0.000670284	1.315	-1.07988	0.513249	2.23857	3.85291	4.67654	3.58965
58	Mrvi1	-8.77607	-2.03941	0.000672536	0.469245	-6.7523	-6.58478	-6.70101	2.12149	3.43223	0.338581
59	F13b	-7.40792	-0.40097	0.000687298	0.251888	-6.7523	-6.58478	-1.41561	2.38832	3.28347	0.484597
60	Arhgef40	-6.51994	0.331888	0.000723146	-2.99019	-2.66484	-6.58478	-3.53109	1.89638	4.46069	0.801888
61	Hsd17b6	-6.81526	-2.78059	0.000726531	-6.69063	-6.7523	-4.99982	-1.65662	1.91905	2.08799	2.02781
64	Gm11536	-6.51943	-3.01213	0.000737867	-6.69063	-6.7523	-6.58478	-6.70101	-0.130511	1.59681	-2.41844
65	Rspo3	-2.86271	3.25044	0.000749926	2.95863	1.30839	1.93485	0.575111	3.88012	4.80508	3.76187
66	Hepacam2	-4.74098	-1.98695	0.000759643	-4.3687	-4.43038	-2.88434	-4.37909	0.937661	1.3558	-0.191933
70	Eml1	-8.49675	1.43063	0.000859104	-1.83265	-6.7523	-6.58478	1.43341	4.34365	4.94043	2.52829
73	Stab1	-2.0841	8.34034	0.000895571	6.82199	7.14128	7.17542	6.97505	9.18454	10.257	7.91512
75	Mir425	-5.92676	-2.91786	0.000926363	-2.4427	-6.7523	-6.58478	-6.70101	-0.69239	-0.772986	-0.872473
76	Sh3tc1	-1.55192	6.04711	0.000929568	5.47648	4.90725	5.49637	5.10594	6.57484	7.21672	6.24988
78	Flt4	-3.12839	7.55175	0.000945352	5.67049	5.2897	6.06335	5.63298	8.81971	10.2145	6.79908
79	Smim9	-7.21805	-2.29484	0.000949291	-6.69063	-6.7523	-6.58478	-6.70101	2.39373	1.24858	-3.60287
83	Asap2	-5.1172	-0.235374	0.000986681	-0.151468	-3.58238	-4.99982	-2.05716	0.966955	2.78419	0.932055
84	Col4a4	-8.04144	-1.63341	0.00100788	-0.857736	-5.16734	-6.58478	-6.70101	2.28743	2.51553	0.976621
85	Hoxaas3	-6.57264	-2.46786	0.00102206	-2.16706	-6.7523	-6.58478	-6.70101	0.922787	1.43317	-3.89237
88	Hykk	-6.15035	1.03971	0.00104068	0.489283	-5.16734	-4.26285	1.0337	2.80404	4.15061	1.77375
89	Frmd6	-7.8955	-1.85007	0.00104374	0.658102	-6.7523	-2.88434	-6.70101	2.3829	2.53321	1.91212
90	St5	-3.5213	3.03878	0.00104599	2.27804	-0.643779	1.74165	1.02009	3.82718	4.92109	3.24945
92	2410080I02Rik	-5.84394	-2.2495	0.00107135	-1.07592	-6.7523	-6.58478	-6.70101	0.385613	-0.958201	-2.97484
93	Ehd3	-3.25719	9.68887	0.00107862	8.17853	6.80073	8.02849	8.32183	10.761	12.3085	9.2645
94	Kynu	-8.11758	-0.994599	0.00109158	0.407406	-6.7523	-6.58478	-3.00057	3.03596	3.63579	0.0357341
96	Amot	-6.8418	0.747834	0.00111425	1.75646	-5.16734	-1.03019	-6.70101	2.41514	4.18904	0.421518
99	Serpina7	-7.7111	-3.65024	0.00115361	-6.69063	-6.7523	-6.58478	-6.70101	1.81817	0.600167	0.19509
101	Hmgb3	-7.54835	-2.23841	0.00120885	-2.60316	-6.7523	-6.58478	-6.70101	-0.0403129	2.30525	0.617182
103	Tspyl4	-7.14466	-1.87512	0.0012227	0.0508405	-6.7523	-6.58478	-5.11605	1.42309	0.846328	0.0566431
104	Abca8a	-6.80127	-3.06207	0.00124046	-6.69063	-6.7523	-4.26285	-6.70101	2.34435	0.444431	-1.38987
105	Ppfia2	-7.47132	-0.514268	0.00124178	-1.26436	-6.7523	-6.58478	-4.37909	-0.011458	3.45653	1.32572
107	Tcf19	-5.19835	1.80332	0.00125168	0.710253	-3.58238	1.54964	-3.53109	2.31047	4.04612	3.38788
108	Tnfsf10	-2.59419	4.65058	0.00127779	4.3975	3.39108	3.60133	2.46138	5.88899	6.65903	4.52313
109	Pcbp3	-7.94787	-2.37625	0.00129372	-4.3687	-6.7523	-6.58478	-4.37909	1.81817	2.43129	1.38479
110	Atp8b1	-6.21167	-1.74468	0.0013	-1.93574	-6.7523	-4.26285	-6.70101	1.55433	-0.772986	-0.912551
111	Plac8	-3.41407	4.17435	0.00130997	3.10866	2.27836	3.33557	3.41663	6.91259	4.79192	7.00421
113	Gm45837	-2.93426	7.06828	0.00131589	5.58521	4.9285	5.55637	5.79159	8.39132	9.34246	6.79986
114	Nt5dc2	-4.81126	-0.155255	0.00135549	-0.182832	-1.89432	-3.41486	-4.37909	2.1409	1.95264	0.943327
115	Cavin2	-2.68116	6.64177	0.00135857	5.05295	4.8601	4.94514	5.14408	7.53437	8.99266	6.23763
116	2810021J22Rik	-5.74474	0.573307	0.0013638	2.00634	-2.10845	-4.99982	-3.00057	3.00099	1.6817	2.83706
117	Plekhn1	-5.95568	0.525598	0.00140711	1.11027	-6.7523	-0.317997	-5.11605	1.99922	1.10464	1.44945
118	Plekhn1	-5.95568	0.525598	0.00140711	1.11027	-6.7523	-0.317997	-5.11605	1.99922	1.10464	1.44945
120	Prrg3	-6.51003	-0.717352	0.00145894	-1.19877	-6.7523	-3.41486	-6.70101	0.606455	0.923437	0.850591
121	Slc4a1	-5.83688	-2.70204	0.00146685	-4.3687	-5.16734	-3.41486	-6.70101	2.19761	-1.12566	0.658801
122	Arap3	-2.43125	5.86868	0.00146695	4.60457	4.43071	4.40461	4.25826	6.65212	7.96445	5.70195
126	Il6st	-2.81764	7.45917	0.00153868	5.91647	5.88092	6.37504	5.10916	8.63693	10.2805	6.61927
127	Lbp	-2.34982	4.69655	0.00154086	4.14779	3.8504	3.25284	2.29617	5.35651	6.10124	5.41723
128	Dmd	-6.63324	1.42417	0.00156528	1.39152	-3.29287	-1.8299	-2.61355	3.53856	5.3055	2.98073
129	Rapgef5	-3.70671	4.17042	0.00156927	3.01846	1.99253	1.61979	2.19077	5.78077	6.33818	4.56204
132	Tarbp1	-6.60063	-1.85628	0.00163049	-0.857736	-6.7523	-4.99982	-6.70101	1.03769	0.429403	-0.795511
133	Bard1	-7.07499	-2.52066	0.00164244	-2.60316	-6.7523	-6.58478	-6.70101	1.84997	-1.86262	0.631189
134	B3galt1	-7.27405	0.802385	0.00167212	-0.500802	-6.7523	-6.58478	-0.511189	1.30187	4.408	1.29085
138	Clec4g	-2.72441	9.32975	0.00168888	7.50328	7.29882	7.82997	8.1893	10.3369	12.0191	8.70757
142	Adgrf5	-2.81865	7.05301	0.00171818	5.48835	5.28078	5.9173	4.88254	8.27023	9.45228	6.43568
144	Sncg	-6.25326	-3.2534	0.00172759	-0.962706	-5.16734	-6.58478	-6.70101	0.296115	1.41803	-1.33438
147	Rab3b	-7.4371	0.501078	0.00174418	0.776979	-5.16734	-4.99982	-4.37909	2.22211	4.61975	0.421518
148	Zfp940	-7.23481	-2.29449	0.00178899	-1.83265	-5.16734	-6.58478	-6.70101	0.530003	1.92075	1.51135
149	Gm11707	-2.14819	3.87926	0.00180197	2.66912	2.13948	2.4947	3.5362	4.93257	5.17475	4.02052
151	Gm8221	-7.34135	-2.88948	0.00186492	-6.69063	-6.7523	-6.58478	-3.53109	1.70971	1.66896	1.07213
152	Fkbp1a	-2.10158	7.04553	0.00186846	6.10562	5.7423	5.89424	5.08158	7.65444	8.74999	6.53912
153	Vstm5	-7.10337	-1.24169	0.00186873	-0.461808	-6.7523	-6.58478	-3.53109	1.47499	1.77975	0.388913
154	Lifr	-3.02081	7.40148	0.00190045	6.27642	5.55973	5.12989	6.04865	8.51385	10.3739	6.6047
155	Ptp4a3	-1.73546	5.40308	0.00195984	4.57675	4.13416	5.18959	3.83329	5.73467	6.35568	6.41609
157	Cemip2	-2.47821	6.59884	0.0019808	5.32931	4.849	5.41768	4.74141	7.57566	8.77189	5.65001
159	Sntb1	-7.69383	0.383978	0.0020107	0.469245	-6.7523	-6.58478	-0.193219	2.22818	4.56922	1.54873
160	Cyp2j9	-7.29604	-1.24054	0.00202172	-0.461808	-6.7523	-6.58478	-6.70101	-2.42174	3.33074	2.53575
163	Gm17491	-6.2808	-1.05311	0.00207556	-1.07592	-6.7523	-6.58478	-1.65662	2.0952	-0.640231	1.1617
165	Kdr	-2.98284	7.72291	0.00210689	6.01953	5.45624	6.70105	5.39141	8.91515	10.3053	6.68977
166	Ets1	-2.4478	7.21566	0.00211641	5.98775	5.68206	5.82062	6.04151	8.03569	9.59745	7.14266
168	Fam110a	-1.75518	4.24006	0.00213761	3.54419	2.40504	2.99076	3.76965	4.66516	5.25525	4.09946
169	Tinagl1	-2.69029	6.96753	0.00214612	5.48648	5.13072	5.43446	5.68566	8.35473	9.08595	6.25186
170	Sgms1	-2.10158	4.53972	0.00214625	3.96132	3.15308	3.85712	3.20437	5.85463	5.86338	4.28144
172	A830082K12Rik	-7.04438	-0.386577	0.00218666	0.727226	-2.66484	-6.58478	-4.37909	3.02207	3.31856	1.54133
173	Ccser2	-1.65122	4.67701	0.00219609	4.41463	4.11111	3.06088	3.58092	5.49806	5.61871	4.62201
174	Cdc7	-5.69956	-0.459437	0.00220811	1.17356	-1.26045	-6.58478	-6.70101	0.781542	2.25924	1.14227
177	Traf3ip2	-4.59149	-0.0227548	0.00225977	-1.0182	-4.43038	-1.15852	-2.61355	1.90398	2.09753	0.617182
178	Zfp112	-6.77084	-1.40777	0.00227757	-0.759889	-6.7523	-4.26285	-1.65662	2.25217	2.5472	1.58516
179	Fam43a	-1.79952	4.96425	0.00228284	4.91994	3.59532	4.51654	3.36103	6.05804	5.72292	4.57206
182	Ptpn14	-6.33537	0.758802	0.00235235	0.298058	-3.05186	-4.99982	-3.24158	3.06335	4.19683	0.0357341
186	Ptprb	-3.08225	8.33692	0.00248003	6.86384	5.71301	7.32258	6.40277	9.80424	10.8965	7.0414
187	Nxpe2	-7.07915	-0.329268	0.0025334	-0.386846	-1.70791	-6.58478	-5.11605	2.97599	4.26824	1.33431
188	Unkl	-4.76787	0.45578	0.00255672	2.23715	-0.412453	-1.94093	-6.70101	1.91905	2.75435	1.77375
191	B130024G19Rik	-6.13328	-0.882475	0.00259471	-2.16706	-2.10845	-4.99982	-6.70101	2.59477	1.83782	0.789451
193	Ifi44	-1.23937	5.13629	0.00266134	4.77034	4.2314	4.82937	5.30145	6.17366	5.93828	5.50874
197	Pbk	-6.38903	-0.646737	0.00271708	-6.69063	0.213481	-6.58478	-5.11605	3.00099	3.08199	3.28532
199	Tgfa	-6.83514	-0.649101	0.00274501	-0.461808	-4.43038	-2.88434	-6.70101	3.0325	3.20843	-0.294114
201	Iqck	-7.51686	-3.45275	0.00278903	-5.10566	-6.7523	-6.58478	-6.70101	0.624951	1.33981	0.545032
202	Tcim	-2.79458	5.30714	0.00281057	3.76778	3.26311	3.17843	3.92378	6.29088	7.30479	4.75987
204	Myh11	-6.47553	-2.66358	0.00282356	-3.5207	-6.7523	-6.58478	-6.70101	1.02382	-1.4756	-0.872473
208	Ggt5	-5.40699	2.34453	0.00288784	2.34004	-3.94495	3.3882	-2.79412	4.9035	3.00045	3.54596
210	Adgrl4	-2.55265	6.9261	0.00290506	5.39252	5.30264	5.38064	5.65131	7.77903	9.42771	6.61487
211	Nr6a1os	-5.07098	-3.74701	0.00291165	-6.69063	-6.7523	-6.58478	-6.70101	-1.81169	-0.327847	-2.81437
213	Zfp503	-7.31007	1.18416	0.00292979	0.509046	-3.94495	-3.12535	-5.11605	3.87433	4.84385	0.355555
216	Raph1	-2.40609	4.43568	0.00302397	3.81816	2.81565	2.077	3.70093	5.4254	5.91216	4.16592
218	Dnase1l3	-2.17242	11.8556	0.00306368	10.8973	10.5181	10.4978	10.768	12.6764	14.0679	11.3389
219	Fyco1	-1.28415	5.14399	0.00308364	4.84611	4.54519	4.64464	4.09421	5.77509	5.94027	5.39636
220	Gm16552	-5.66263	-4.19522	0.00311326	-2.16706	-6.7523	-6.58478	-6.70101	0.016831	-1.26538	-2.66998
223	Pecam1	-1.49157	7.28974	0.00318423	6.52809	6.73817	6.55557	6.52886	7.92926	8.75748	7.7229
228	Kcnh4	-5.0639	-3.07322	0.00325305	-1.64623	-4.43038	-4.99982	-6.70101	0.449272	-0.0290845	-1.44759
230	Arhgef25	-6.19815	0.635992	0.00327864	-1.07592	-6.7523	1.71442	-5.11605	1.78566	3.44163	2.14959
233	Gpr182	-2.84658	8.40335	0.00334199	6.5141	6.62477	6.71914	6.97263	9.56468	11.2959	7.61757
234	Plet1os	-7.55197	1.82385	0.00335694	2.07425	-6.7523	2.09821	-5.11605	4.10265	4.98736	2.14472
235	Kif21a	-5.26255	-1.66579	0.00336287	-5.10566	-3.58238	-2.88434	-6.70101	2.10841	0.429403	-0.0965137
236	Hist1h2bn	-5.79497	-3.66393	0.00337633	-2.29831	-6.7523	-6.58478	-6.70101	0.922787	-1.42011	-3.60287
237	Rtp3	-5.72913	-3.66033	0.00338353	-2.78374	-6.7523	-6.58478	-6.70101	-1.62528	1.44816	-2.66998
238	Tek	-3.02913	5.68401	0.00338473	3.66583	3.96794	3.83623	3.9347	6.92267	8.41597	5.22974
239	Oit3	-2.48564	7.75159	0.00342603	6.40921	6.16637	5.71985	6.73244	8.45554	10.1645	7.33945
240	Heg1	-1.23062	6.35067	0.0034281	6.03154	5.78176	5.6109	5.4395	6.63596	7.68669	6.32343
242	Fam78b	-6.36627	-2.99198	0.00347603	-5.10566	-6.7523	-6.58478	-6.70101	-0.997244	0.996633	-0.722448
243	Rasgrf2	-3.72214	1.99841	0.00350069	1.14858	-1.26045	-0.654046	1.72944	3.30331	4.32821	2.66732
244	Tmcc2	-2.32369	4.92338	0.00353126	3.63917	3.22354	3.98032	3.83718	5.86876	7.065	4.67114
245	Gnb4	-2.28831	4.48573	0.003549	3.95953	2.22211	3.70639	3.62654	5.4496	5.69256	4.63771
246	Sun1	-1.53675	4.7342	0.00359309	4.57557	4.31042	2.90105	4.3137	5.64746	5.39283	5.15899
248	Klhl32	-6.57737	-3.74935	0.0036044	-6.69063	-6.7523	-6.58478	-5.11605	2.49272	-0.406559	-2.53874
249	F8	-2.95428	6.57237	0.00364953	5.31535	4.81042	4.46438	5.68458	7.8553	9.3301	6.30443
252	Gtf3c5	-2.415	2.96703	0.00369002	2.66912	0.982406	0.310035	3.09178	3.51644	4.16429	3.78554
253	Gm15559	-6.92027	-3.23621	0.00370533	-0.281236	-6.7523	-6.58478	-6.70101	1.63867	-1.12566	-0.554503
254	Als2cl	-4.76421	2.82785	0.00372375	3.15015	-0.213145	2.89298	-5.11605	3.74078	4.78456	3.81652
256	Cd300lg	-2.79978	6.84257	0.00376142	4.56026	4.45776	5.87951	5.2404	7.8542	9.33565	6.19906
257	Rnd3	-2.00318	5.20711	0.00377206	5.56588	4.76093	2.98697	4.58612	5.91694	7.16195	5.61388
258	Gab1	-3.10573	2.56997	0.00377616	1.97115	2.08375	1.44312	-2.17745	3.68898	4.37112	3.3268
259	Rtn1	-4.74301	0.760387	0.0037904	-6.69063	-1.89432	-3.77743	-0.193219	2.71619	1.63661	4.26132
260	Gm16001	-5.49175	-3.32147	0.00382425	-1.19877	-6.7523	-4.99982	-5.11605	-0.0998139	1.63005	-2.97484
261	Tnfsf13b	-7.7961	-2.15021	0.00382719	-1.40522	-6.7523	-6.58478	-6.70101	0.385613	1.8435	1.42554
262	Gm16015	-5.4016	-4.23101	0.00383967	-3.5207	-6.7523	-6.58478	-1.49156	1.43362	-0.253208	-1.57044
263	Il13ra2	-7.96112	0.67559	0.00385721	-4.3687	-6.7523	0.0151298	-6.70101	2.99033	5.35157	0.976621
264	Morn3	-4.96678	-4.10803	0.00386546	-4.3687	-4.43038	-6.58478	-6.70101	0.175821	-1.31514	-1.70475
266	Slc16a12	-5.53612	-0.565573	0.00389016	-5.10566	-4.43038	-0.856863	-4.37909	2.68568	3.09157	0.213826
267	Ptprr	-6.07967	-2.89857	0.00390269	-6.69063	-3.58238	-6.58478	-6.70101	1.29033	0.834968	-0.348052
268	Atp9a	-3.6054	0.636016	0.00391228	2.51639	-1.54285	-1.94093	-1.41561	1.60179	3.14545	1.13246
269	Aqp1	-2.60661	8.37245	0.00393354	6.90498	6.00321	7.11468	7.31117	9.3883	10.7143	7.43024
270	Car5b	-6.20945	-3.03482	0.00393687	-6.69063	-6.7523	-6.58478	-3.89366	0.428363	0.890893	-0.652907
272	Ttc23	-6.65599	0.498942	0.00396813	0.509046	-6.7523	0.534158	-6.70101	1.7524	3.61933	0.699253
273	Gm17083	-5.46391	-1.75481	0.0039947	0.103789	-4.43038	-6.58478	-6.70101	0.549499	0.691178	-2.81437
274	Sepsecs	-2.31904	2.83036	0.00399906	3.50043	1.8289	0.426444	3.12076	4.15767	4.49628	3.54596
275	St3gal6	-1.21707	5.1966	0.00400668	4.94645	4.17028	4.28018	4.97274	5.20031	6.037	5.97026
276	Hs3st3b1	-2.26581	5.71607	0.0040107	4.95548	4.88568	3.22739	5.04172	6.97588	7.5429	5.2412
278	Zhx3	-2.86596	4.10294	0.00403812	3.692	2.32184	1.82036	2.03031	4.7264	6.10449	3.96906
280	Gm6277	-6.09986	-4.09734	0.00407874	-6.69063	-5.16734	-6.58478	-6.70101	1.14411	0.678523	-2.53874
281	Slc24a5	-6.86993	1.01516	0.00410323	1.33728	0.190211	-6.58478	-6.70101	2.26991	5.07023	2.07469
282	Tnik	-5.99097	-0.291832	0.00411622	0.154864	-2.22874	-4.99982	-6.70101	1.36925	3.60603	-0.16748
283	Zfp275	-2.52807	2.73668	0.00412422	3.11512	1.09945	1.45414	1.13819	4.04372	3.74603	3.23347
284	Pml	-0.881815	6.47876	0.00413097	6.92581	6.05646	6.01536	5.83839	7.07422	6.49414	6.91023
285	Gas7	-2.62467	5.00533	0.00413759	3.42702	2.69271	4.35406	4.14995	6.33858	6.91022	5.05177
286	Fcgr2b	-2.4229	8.31341	0.00415165	6.8247	6.31664	6.86887	7.41606	9.09274	10.8401	7.48176
287	Hal	-4.89773	0.564901	0.00415588	1.11027	-4.43038	-0.654046	-1.20916	2.00629	4.26401	1.00916
288	Myo7a	-1.03959	6.89801	0.00416277	6.60615	6.46641	6.81329	6.01473	7.74983	7.59497	6.81949
289	Rgs7bp	-7.33581	1.26147	0.00417752	1.4438	-6.7523	0.763945	-4.37909	4.18753	4.83033	0.617182
290	Zfp719	-1.94766	2.97518	0.00417799	3.74504	1.29755	2.4124	1.2238	3.84109	3.17277	3.51984
291	Dpp4	-2.54439	6.58671	0.00419378	5.50935	4.81613	5.06672	5.48727	7.27019	9.11519	6.50696
293	Aqp11	-7.69232	-2.57137	0.00424425	-5.10566	-6.7523	-6.58478	-6.70101	1.05143	2.41231	-0.833479
294	Trmt9b	-6.61584	0.26277	0.00424772	-0.032415	-6.7523	1.40957	-6.70101	2.53734	3.56708	0.338581
295	Ly6a	-1.86232	7.54984	0.00431171	6.49595	6.233	7.05761	6.64592	8.68764	9.21725	7.06416
296	Cnpy1	-6.50078	-3.40137	0.00431829	-5.10566	-6.7523	-4.99982	-4.37909	3.38967	-1.42011	-0.320831
297	Cgnl1	-4.33232	1.49006	0.0043637	-0.247683	-3.94495	0.595126	-1.74682	2.3665	3.41898	0.95451
298	Trim35	-1.56276	5.03552	0.00436701	4.54957	3.63248	4.69541	4.01065	5.95535	5.8759	4.62201
300	Pcdhgc4	-2.7348	5.06218	0.00437172	3.89902	3.56171	2.62223	3.62204	5.84677	7.50095	4.65495
302	Tdrp	-8.21367	0.829451	0.0044792	1.315	-3.58238	-6.58478	-6.70101	1.66572	4.67415	2.53575
303	Robo4	-2.72534	6.36912	0.00450417	5.03175	4.54976	5.41063	4.45064	7.46948	8.77198	5.99755
304	Accs	-2.62376	3.74828	0.00450898	4.23196	2.18139	0.849845	4.00721	5.25477	4.9076	4.42604
306	Calcrl	-2.3348	6.45633	0.00453266	6.01133	5.09827	4.67437	5.31475	7.29639	8.74904	5.85526
308	Kcnj15	-6.1385	0.250318	0.00456975	-1.73643	-0.377264	-3.41486	-6.70101	3.37609	4.2373	1.21847
309	Esam	-2.576	7.12533	0.00463019	5.6344	5.5603	5.4688	6.02967	8.1791	9.60883	6.7165
310	Cav2	-3.51403	5.11575	0.0046493	3.57967	1.78297	3.28095	4.21262	6.37728	7.53787	5.05762
311	Serpina3g	-1.35706	6.93715	0.00468539	6.83697	6.00154	6.91966	6.94363	7.32707	8.26392	8.56458
312	Frs3	-4.40762	-0.57904	0.00468782	-1.0182	-2.84541	-4.26285	-2.61355	1.30187	1.88264	0.19509
314	Zc3h12c	-5.49151	-0.838533	0.00470511	-6.69063	-2.84541	-6.58478	-2.61355	1.70102	3.12693	-0.492442
315	Tmem204	-2.55146	6.99964	0.00472483	5.56529	4.83594	5.60905	6.07357	7.84091	9.524	6.29677
317	Flywch2	-5.84585	-0.0635552	0.00473859	-0.857736	-6.7523	-6.58478	1.48386	1.16953	1.95264	1.22772
320	Thbs3	-4.17189	-3.25543	0.00480291	-4.3687	-3.94495	-3.41486	-5.11605	-0.0697567	0.846328	-0.687259
321	Gm14379	-6.42766	-3.4537	0.00482661	0.622256	-6.7523	-6.58478	-6.70101	1.32468	0.367674	-3.89237
322	Tjp2	-3.90141	2.54355	0.00482756	-0.00412598	-0.412453	-0.970073	1.07377	3.98943	4.92779	1.84158
323	Adgrg3	-3.10968	5.29327	0.00483669	4.16346	3.51097	2.68901	3.84492	6.09789	7.8941	5.50161
325	Atad3a	-2.21843	4.04274	0.00494232	4.52551	3.35753	3.18836	0.750197	4.78925	4.60059	5.06215
326	Eng	-2.46524	7.82436	0.00495111	6.3655	6.05364	6.8332	6.51891	9.06141	10.1236	7.01009
327	Tal1	-6.05678	-0.714499	0.00495651	-2.4427	-6.7523	-4.26285	-0.723734	1.99922	2.71151	0.0145177
329	Tspan7	-2.62883	8.17758	0.00496804	6.75245	6.29533	6.53724	7.14927	9.12842	10.8155	7.54278
330	Prr29	-5.23224	-4.09661	0.00501217	-6.69063	-6.7523	-6.58478	-6.70101	0.0985148	-2.75571	-2.81437
333	Col6a2	-5.63672	-3.0726	0.00504344	-6.69063	-6.7523	-6.58478	-6.70101	-3.21024	1.52793	-0.16748
335	Dkk3	-6.4396	3.13353	0.00505771	2.8388	-3.58238	-3.41486	2.16007	4.08939	6.19918	3.09631
336	Chaf1a	-4.82319	-0.580932	0.00506108	0.275158	-3.58238	-4.99982	-0.868124	1.44407	1.07598	2.4195
337	Elk3	-2.64445	5.75473	0.00507932	4.80872	3.8128	4.29862	4.41077	7.03326	7.71689	5.08077
338	Cyp4b1	-2.37041	8.55954	0.005082	7.4004	7.16348	7.14346	7.7026	9.63541	11.0867	8.07201
339	Usp54	-3.44801	1.57295	0.00510911	1.12315	-1.79811	-0.518694	0.518155	2.88684	3.52705	1.23691
340	Nynrin	-5.15433	-1.93023	0.00510933	-0.500802	-5.16734	-4.26285	-6.70101	-0.561145	1.64314	-1.70475
341	Pde10a	-5.82503	-0.230814	0.00514811	1.01673	-6.7523	-0.751893	-3.24158	2.81616	2.57819	-0.722448
345	Zmynd15	-1.63808	5.23769	0.00517826	4.29023	4.36858	3.8488	4.2171	5.55041	6.65742	5.28283
347	Wdr5	-1.55389	3.7578	0.00524628	3.95773	2.9841	2.68901	2.39965	4.5501	4.61061	3.45832
349	Cacna1d	-4.96111	-4.13952	0.00533592	-2.29831	-6.7523	-6.58478	-3.53109	-0.479845	0.33579	-2.97484
350	Ripply3	-4.04751	3.7387	0.00535149	3.44765	-1.19771	3.28095	1.77066	5.01289	5.96393	3.64592
352	Atrnl1	-7.82653	1.85497	0.00537298	2.09401	-4.43038	-6.58478	1.48386	4.97554	5.17587	2.46322
354	Zfp248	-5.77663	-1.23277	0.00542921	-2.04677	-6.7523	-4.26285	-3.24158	1.00981	1.60352	-0.795511
355	Bambi	-3.91766	-0.364277	0.00543488	-0.032415	-3.58238	-3.41486	-1.0863	1.42309	1.94209	-0.586565
356	Nkd1	-5.6488	-0.140962	0.0054486	-6.69063	-4.43038	-1.09293	-3.00057	2.76287	3.83853	0.801888
357	A930004D18Rik	-6.2065	-1.43057	0.00546325	-1.13604	-3.29287	-6.58478	-5.11605	1.16953	2.95132	-0.0510707
358	Klhl3	-5.49557	-1.10958	0.00546889	-5.10566	-0.821566	-6.58478	-6.70101	0.363753	2.98768	0.87434
359	Inpp4b	-5.60555	0.79338	0.00547387	-6.69063	1.07425	-2.88434	-6.70101	3.79895	4.03375	1.72886
360	Khdrbs3	-5.67326	0.147955	0.00549774	-0.386846	-0.27657	-4.26285	-6.70101	3.07348	2.8618	0.826445
361	Fam3c	-0.859448	6.50928	0.005501	6.40757	6.20171	5.97579	5.78255	6.92174	7.14911	6.46579
362	Ripor3	-4.46523	-0.692901	0.0055197	-2.78374	-3.05186	-2.49732	-3.89366	2.84011	1.56278	-1.44759
363	Grap	-1.55508	5.91289	0.0055247	4.52309	4.75103	5.2342	4.93425	6.21698	7.53798	5.76445
364	Pcdhb17	-7.66453	-3.05209	0.00554741	-6.69063	-6.7523	-6.58478	-6.70101	0.296115	2.45375	0.304024
365	Sptbn1	-1.96843	7.49528	0.00555622	6.30673	6.03213	6.71027	6.45206	8.55671	9.38684	6.54861
368	Adam23	-3.41372	6.28584	0.00573667	3.47805	3.52498	4.33035	4.82108	7.64852	9.48018	4.93876
369	Hist1h1a	-6.4988	-3.40762	0.00573806	-2.29831	-5.16734	-6.58478	-6.70101	2.26402	-1.0395	-0.722448
370	Gm10125	-6.01037	-3.11946	0.00575225	-2.60316	-6.7523	-6.58478	-6.70101	-1.71547	1.60352	-1.57044
371	Plppr5	-7.50715	-1.89806	0.0058111	-6.69063	-6.7523	-6.58478	-6.70101	1.2787	-0.43378	1.59234
373	Trim2	-5.97863	0.95837	0.00582522	0.916704	-3.94495	-6.58478	1.72944	2.65	4.6813	0.776906
374	4933415A04Rik	-6.95008	-2.33167	0.00583319	-1.33307	-5.16734	-6.58478	-6.70101	1.6111	2.23352	-1.85284
375	Enpep	-2.5669	4.71226	0.00584216	2.83097	3.61947	3.31155	3.30881	5.79462	7.47179	4.64117
377	Fam135a	-3.58204	1.93746	0.00584606	2.5644	-0.562479	-2.06122	-0.101101	2.69008	3.66816	1.52642
378	Tbc1d8	-1.91734	3.31783	0.00586819	2.02705	2.38469	1.08055	2.85932	4.62208	3.82136	3.44451
379	Hist1h3e	-4.73531	-0.281442	0.00587395	0.428315	-3.58238	-6.58478	-1.0863	1.97779	0.639877	-0.404086
380	Lama5	-5.47444	0.907051	0.00588478	0.856268	-1.79811	-3.12535	-1.94613	4.19529	3.8611	0.909246
382	Cldn5	-3.18074	5.49436	0.00591432	3.47302	3.39108	3.92004	3.032	6.73507	8.10083	4.60614
384	Bgn	-2.01596	7.14711	0.0059496	5.92845	5.75574	5.66403	6.23728	7.74204	9.0335	6.76057
386	Egfl7	-2.22681	7.44247	0.00597522	5.91555	5.81684	5.80512	6.58713	8.23924	9.58315	6.68663
389	Cd93	-2.20227	6.14997	0.00599899	4.60457	4.849	4.74108	4.91232	7.35642	8.07707	5.1602
391	H1f0	-2.77165	4.41465	0.00602223	2.90743	1.77517	3.05727	3.25754	5.10717	6.68239	4.03902
392	Snrk	-2.23879	6.42648	0.00603691	5.74426	5.45685	4.91456	4.35765	7.36556	8.52702	5.40912
393	Sema6a	-3.34723	5.29006	0.00607912	3.88586	2.47411	3.64042	3.58785	6.22988	8.32673	4.64031
395	Ccne1	-5.2053	-1.97669	0.00613416	0.298058	-6.7523	-2.88434	-4.37909	1.72694	0.182891	-2.20432
396	Gm10384	-5.79548	-3.12282	0.00613584	0.585498	-6.7523	-3.77743	-5.11605	1.85781	-0.114603	-1.57044
397	Kifc2	-4.59084	-0.685776	0.00613861	-3.5207	-2.35999	-3.77743	-3.24158	1.47499	2.5816	0.437548
398	Sf3a1	-0.978848	5.39875	0.00615657	5.73695	5.05545	4.47253	5.02307	6.01705	5.50235	5.99755
399	Eva1b	-1.7211	4.3586	0.00623219	3.89527	3.41135	4.19903	2.05053	5.17934	5.40344	4.08427
400	Gm17354	-4.37713	1.62738	0.0062353	1.49425	0.542317	-4.26285	-2.79412	2.68127	3.52705	1.17132
403	Reln	-6.13878	-0.955582	0.00627685	-0.182832	-6.7523	-6.58478	-3.89366	-0.647302	2.84208	-1.44759
404	Slc43a3	-2.08263	7.55421	0.0062772	6.30284	6.27785	6.36923	6.3367	8.45562	9.91664	6.47819
405	Ar	-6.38884	-2.81556	0.00629103	-1.83265	-4.43038	-6.58478	-6.70101	1.73547	-0.0499935	-0.216808
406	Nr2f2	-2.89238	5.88531	0.00631945	4.30867	3.63894	4.34225	4.10069	7.18569	8.17774	4.63075
410	Fat4	-3.89918	2.58023	0.00636804	0.727226	-0.377264	-0.10905	0.766592	3.84504	5.3615	2.23002
411	Hoxa5	-4.31705	0.39244	0.00638646	-0.909267	-2.84541	-0.803423	-3.89366	2.42044	2.5645	-0.242119
412	Mb21d2	-3.82059	2.85456	0.00639043	1.28092	1.4126	-0.175392	-1.49156	3.81717	5.09723	2.77848
413	Zfp462	-5.90981	-1.25613	0.00639868	-1.48117	-6.7523	-6.58478	-1.84303	-0.161875	2.58838	-0.652907
414	Stx2	-1.94732	4.74723	0.00641502	3.3164	3.40125	3.20149	3.82939	5.77664	5.97335	4.06376
415	Stard8	-1.77506	6.14555	0.0064729	5.524	5.57328	5.26892	4.26116	6.66809	7.84416	6.18311
416	Sh3glb2	-1.61495	5.38953	0.00648324	5.20911	4.42574	5.21328	4.06303	6.48404	6.80971	4.77336
417	6330409D20Rik	-5.49347	-3.94709	0.00650866	-4.3687	-6.7523	-6.58478	-5.11605	-0.0998139	0.218297	-3.15541
418	Gm15910	-6.77493	-2.01546	0.00652877	-2.4427	-6.7523	-6.58478	-6.70101	-0.941749	1.07598	0.699253
419	Lyve1	-2.27991	6.59772	0.0065318	5.30267	5.73327	5.21814	5.65681	7.8636	9.12364	6.25554
422	Sparc	-2.16326	8.31552	0.00656376	6.51165	7.01722	6.83899	7.33919	9.28986	10.5509	7.46744
423	Gpihbp1	-2.41522	8.25008	0.00656455	6.67091	6.3629	6.62695	7.50531	9.10499	10.5839	7.61911
425	Myzap	-5.33852	1.819	0.00659229	0.228237	-4.43038	-1.29938	0.906317	2.99389	5.13882	1.56341
428	Notch1	-2.20387	5.08427	0.00669123	4.42896	4.45776	3.8592	2.27913	5.91647	6.81713	4.68043
429	Gfod1	-6.35172	-1.58899	0.00669257	-5.10566	-5.16734	-4.26285	-6.70101	1.94872	1.8991	-1.63603
430	Gfpt2	-6.19649	-0.0973347	0.00669291	0.710253	-6.7523	1.24177	-5.11605	2.35547	2.84774	1.42554
433	Afap1l1	-3.1583	4.37573	0.00675326	3.09564	3.13492	3.14484	0.830368	5.57142	7.07167	4.05729
436	Parva	-3.52697	3.08454	0.00676849	1.80523	2.01919	1.62954	-1.20916	4.74449	5.70353	2.71742
438	AI464131	-6.23548	-3.79772	0.00680461	-4.3687	-6.7523	-6.58478	-6.70101	1.583	0.0318835	-4.74037
440	Hdac6	-2.90282	2.81776	0.00682049	3.14068	1.93069	2.77935	-2.05716	3.98228	4.0826	3.78398
441	Layn	-5.36319	0.95446	0.00682795	1.39152	-3.05186	-6.58478	-1.0863	-0.260279	4.19349	2.26188
443	2810410L24Rik	-6.70151	-2.10427	0.00684956	-6.69063	-6.7523	-6.58478	-0.973093	2.9321	2.28033	-1.44759
444	Car8	-2.94296	5.29341	0.00685139	4.37209	2.34836	3.86952	4.0746	6.23778	7.28992	4.81614
445	Lrrc8b	-5.27884	-3.14259	0.00685313	-4.3687	-6.7523	-6.58478	-6.70101	0.587718	-2.9001	-3.36186
446	Casp12	-3.04791	2.4231	0.00687187	2.05421	1.84389	-0.10905	0.193804	4.04543	3.62758	3.88241
448	Cdk20	-1.23944	4.28314	0.00690725	4.02104	3.5685	3.924	3.21636	4.96469	4.80071	4.55287
449	Rerg	-7.74411	0.668545	0.00691262	0.251888	-6.7523	-6.58478	2.05053	3.63297	5.01531	1.33431
450	Fam189a2	-5.93814	1.01629	0.00691419	-1.0182	0.427606	-6.58478	-4.37909	3.75134	3.94142	0.388913
452	Igkv6-23	-4.63914	-2.74751	0.00692405	2.68224	-5.16734	-6.58478	-3.89366	-0.260279	0.383356	-2.41844
456	Pcdhb18	-5.54599	-4.54634	0.00701477	-4.3687	-6.7523	-6.58478	-6.70101	0.0985148	0.503026	-5.47734
457	Art4	-6.95669	0.563252	0.00702605	0.204191	-6.7523	-6.58478	2.80876	2.80809	4.62553	0.920696
461	Nid1	-2.88074	5.42243	0.0071012	3.19049	3.72444	3.9319	3.69023	6.72198	8.13133	4.73252
464	Fzd6	-6.26884	-0.400155	0.00713742	-3.5207	-6.7523	-0.70214	-6.70101	0.428363	2.88677	0.920696
466	Klf15	-5.82429	-0.738178	0.0071562	1.78915	-1.99742	-6.58478	-2.61355	3.14571	2.55761	0.574327
469	Hsd17b13	-6.26212	-0.188896	0.00717007	1.83685	-6.7523	1.75951	-5.11605	1.81011	4.71422	0.801888
470	Pgm5	-3.82558	0.311968	0.00717035	-1.0182	-2.66484	-2.88434	-2.61355	1.18208	1.71306	0.232323
472	2610528J11Rik	-4.73482	-4.93182	0.00723209	-6.69063	-6.7523	-4.26285	-6.70101	-2.96923	0.87988	-0.652907
473	Sorbs3	-2.71072	5.77052	0.00723612	4.46229	4.27491	2.96404	5.18811	6.73214	8.09764	5.64657
474	Slc37a1	-2.15695	3.80625	0.00723786	3.94509	3.29072	2.93289	1.62542	5.4823	4.40224	4.42403
476	Tns1	-2.7955	5.22556	0.00726996	2.74609	3.12881	4.49537	3.08526	6.6228	7.61907	4.07405
477	Castor2	-1.89056	3.80553	0.00730261	4.03814	3.61729	2.67966	1.0337	5.04929	4.17447	4.05079
478	Adam4	-4.64656	-3.86469	0.00730723	-1.13604	-6.7523	-6.58478	-6.70101	-2.27735	-0.136798	-3.89237
479	Plpp1	-2.07229	7.78803	0.00731943	6.62211	6.14951	6.42732	7.03274	8.49071	9.74723	7.22606
481	Rnf24	-5.14164	-0.424674	0.00733646	0.154864	-3.94495	-6.58478	-0.131158	2.16638	2.13506	-0.523139
482	Rasip1	-3.52295	3.41619	0.00736441	1.68875	0.682325	1.46507	1.56108	4.80048	5.83657	3.01852
486	Zfp119b	-4.75489	0.0472127	0.00744803	2.56912	-0.686214	-4.26285	-2.61355	2.34992	3.23027	1.70919
491	Epb41	-0.895449	4.85671	0.00747829	4.87875	4.29959	4.37594	4.0713	5.27687	5.22021	4.85022
492	Fam71e1	-5.04777	-2.06818	0.007492	-0.00412598	-6.7523	-4.99982	-3.00057	1.02382	-1.65617	-0.348052
493	A730015C16Rik	-4.83764	-3.09167	0.00750723	-3.5207	-6.7523	-6.58478	-6.70101	-2.58221	0.996633	-3.89237
494	Mzf1	-2.99965	-0.809165	0.00751599	-3.23119	-0.775023	-0.0456242	-2.45309	2.67684	1.55588	1.34284
495	Dst	-0.940985	5.28059	0.00751941	5.02576	4.61457	4.66729	4.58034	5.87891	5.39863	5.18058
496	Amotl1	-2.42001	5.99939	0.00755985	4.46861	4.30501	4.94806	3.69023	6.90457	8.07307	4.78906
497	Sox17	-4.7053	-0.485556	0.00759426	-1.73643	-5.16734	-4.26285	-0.291623	1.59243	1.92612	-0.523139
498	Ackr3	-7.22805	-2.62675	0.00759783	-6.69063	-6.7523	-6.58478	-6.70101	1.59243	-0.0499935	-0.554503
499	Mmp9	-6.19764	1.86918	0.00760867	1.05757	-5.16734	0.691341	-0.770276	4.71996	2.46852	4.68799
500	Gamt	-2.44047	3.02907	0.00761798	3.22376	0.968796	2.25127	0.950038	4.4382	4.10995	2.24831
503	Ccdc152	-5.07634	1.10871	0.00766038	0.275158	-1.39475	-6.58478	-0.472195	2.1852	4.04735	0.658801
504	Zfp784	-5.52459	-0.295178	0.00766853	1.14858	-0.970944	-6.58478	-6.70101	1.15688	1.463	1.29965
506	Arhgap26	-5.3097	2.54478	0.00774766	2.06092	-4.43038	1.44312	1.15074	4.04886	5.65469	2.47492
508	Hoxa2	-5.99901	-2.71879	0.00777876	-3.23119	-6.7523	-4.99982	-4.37909	0.966955	0.626761	-0.758517
509	Nectin1	-4.22883	0.395526	0.007808	0.320601	-2.66484	-0.751893	-4.37909	1.2312	2.83924	0.87434
510	Zfp810	-2.13339	3.02802	0.0078219	2.3565	0.913033	1.02255	3.64439	3.90681	3.88333	3.67833
512	Ntf3	-6.56835	0.791062	0.00787617	1.18589	-6.7523	-4.99982	0.699866	1.96333	3.95592	1.18088
514	Dhx32	-1.42463	4.01816	0.00789965	4.28164	3.20625	3.4362	2.59131	4.44732	5.02596	4.02848
515	Zfp715	-1.63701	4.21893	0.00790252	3.62792	3.48491	3.22739	2.65434	4.33525	5.66315	4.59903
516	Unc5a	-3.71964	2.07075	0.0079455	1.85241	-2.10845	-1.15852	2.11597	3.19915	4.09693	1.54873
517	A330009N23Rik	-4.76828	1.95015	0.00795913	0.744002	-1.70791	-1.29938	-0.551267	3.87626	4.6362	1.46518
518	Arrb1	-2.19481	5.36328	0.00796343	4.63973	4.73302	3.35038	3.5266	6.29485	6.97181	5.07629
519	Gm4925	-5.20777	-2.53281	0.00797068	-0.857736	-6.7523	-6.58478	-1.94613	0.469882	1.20512	-2.97484
524	Peli2	-5.96783	-0.321433	0.00804141	1.05757	-6.7523	-4.99982	0.782802	2.39911	3.06265	-0.652907
525	Mdfi	-5.55462	-1.56661	0.00804922	-6.69063	-5.16734	-3.12535	-4.37909	2.21603	1.80908	-1.22941
529	Hoxa1	-5.67733	-0.495714	0.0080933	-0.0612699	-5.16734	2.05546	-6.70101	2.87529	2.17165	1.25511
530	Epas1	-2.88656	6.52271	0.00809794	5.45499	4.01174	5.21733	5.08566	7.78469	8.99661	5.3103
532	Tcerg1	-1.38393	5.20304	0.0081227	5.37108	4.88387	3.75172	3.71156	5.99589	5.42538	5.16442
533	Hlf	-7.5243	-2.0226	0.00812352	-1.13604	-6.7523	-6.58478	-6.70101	2.48768	2.34983	-3.89237
534	Tie1	-2.39219	6.18625	0.00813385	4.7518	4.84621	4.21854	5.33893	6.85866	8.67686	6.06747
535	Gimap4	-2.03745	6.98332	0.00813402	5.9123	5.16842	5.88155	6.24863	7.49877	9.1588	6.39982
536	Gm16023	-4.8299	-1.44735	0.00813896	-0.461808	-2.35999	-4.99982	-6.70101	0.0717974	1.66896	-0.294114
540	Il1rl2	-5.85019	-1.50711	0.00819557	1.11027	-6.7523	-6.58478	-0.634924	1.35824	-0.229162	1.31708
543	Atoh8	-5.66893	-1.10759	0.00825557	-2.04677	0.118061	-6.58478	-6.70101	3.18052	2.30936	-0.722448
544	Cnr2	-3.08995	4.78522	0.00829195	3.3633	3.17696	3.54836	2.22676	6.42754	7.18044	4.19096
546	Prickle2	-6.10847	1.23899	0.00832045	0.428315	-0.523485	-0.970073	-6.70101	4.02469	5.03033	1.6277
548	Crim1	-2.06942	5.06471	0.0083554	4.41069	4.4541	3.50135	2.94464	5.91177	6.86364	4.42303
549	Krt80	-2.81399	1.16677	0.00836512	-0.00412598	-1.02438	-0.476259	-0.25807	1.68348	2.33377	2.73049
550	H2afy2	-4.66092	-2.80229	0.00836559	-2.99019	-6.7523	-6.58478	-6.70101	-0.402883	-2.39314	-4.74037
553	Msi1	-5.82175	-1.11143	0.00838612	-0.909267	-5.16734	-3.12535	-6.70101	2.7032	1.07598	-2.66998
554	Nxpe3	-3.91587	0.733377	0.00840178	1.11027	-0.523485	-4.26285	-2.79412	2.07516	2.53672	-0.16748
557	Slc26a10	-3.93109	4.23624	0.00845009	3.02534	0.995889	1.45414	2.535	5.75318	6.42929	3.85134
559	Herc3	-2.18106	2.64953	0.00848857	1.9204	2.70918	0.833069	0.0404533	3.84702	3.88333	2.87287
562	Hoxa4	-5.28722	-1.11961	0.00850041	-0.247683	-5.16734	-6.58478	-5.11605	0.044576	-0.0927432	-1.13156
563	Fam171a1	-3.69776	4.5043	0.00852499	3.15015	1.61838	3.79784	2.3891	6.0871	7.47099	4.64808
564	Arhgef15	-3.28916	5.3251	0.00853477	3.73039	4.16283	3.65482	2.34611	6.63966	8.04353	5.60592
565	4930512B01Rik	-4.86748	-3.05251	0.00853742	-5.10566	-3.58238	-6.58478	-6.70101	-0.260279	-0.00847425	-1.44759
566	Jak1	-1.19043	8.71913	0.00859524	8.5232	8.25888	8.08759	8.01747	9.17717	10.4736	8.26935
567	Ushbp1	-2.29826	6.57031	0.00861441	5.34039	4.09083	5.96428	5.83305	7.33464	8.95179	5.71722
568	Pcdh12	-3.36786	4.85809	0.00866231	3.51761	2.42012	3.7315	2.14761	6.25533	7.48366	4.04557
569	Tmem81	-4.10274	0.294071	0.00870479	0.428315	-0.775023	-4.99982	-4.37909	2.02033	-0.518669	1.44153
570	C1qtnf1	-3.50821	5.00787	0.00873455	3.863	2.9705	2.78808	2.85549	6.08918	8.21662	4.76544
571	Csf1	-2.19361	4.48074	0.00875705	2.92224	2.84947	3.51719	3.30601	5.30223	6.41743	4.1611
573	Plpp3	-1.86204	8.50069	0.00881085	7.72082	7.68421	7.33044	6.50981	9.10473	10.5259	7.43786
574	Cbfa2t3	-3.48258	4.2019	0.00882081	2.63805	1.81375	2.12602	2.50111	5.9708	6.79109	3.37129
575	Pcdhb16	-5.21846	-4.05654	0.00882565	-5.10566	-6.7523	-6.58478	-5.11605	-2.96923	1.83782	-0.912551
577	Cdkn1c	-3.74684	1.61351	0.00887214	0.204191	-1.13759	-0.0149274	0.354269	3.65113	4.46438	1.46518
579	Lrrk2	-5.84853	0.557759	0.00892783	1.37007	-6.7523	0.285582	-0.071657	2.65	4.60811	1.70919
580	Clec1a	-2.75729	4.46878	0.00893753	2.71239	2.32718	3.12774	4.11677	5.93558	7.0612	4.0521
584	A930006K02Rik	-5.13786	-0.599685	0.00898186	-0.032415	-6.7523	-0.0769884	-6.70101	0.449272	1.44816	-1.03993
585	Daam1	-2.41183	3.51243	0.00899148	3.79822	2.52615	2.97555	-0.723734	4.16085	4.62223	3.57161
586	Cers4	-2.00186	5.23065	0.00899651	4.21401	3.70815	5.04867	3.20738	5.59682	7.20312	5.07821
587	Nav1	-2.37579	5.39019	0.00904122	3.86875	4.31446	3.5586	3.93107	6.75751	7.47797	4.28144
588	Gm26681	-4.83868	-2.13271	0.00904772	-0.214893	-6.7523	-3.41486	-5.11605	0.490202	-0.919207	-1.63603
589	Adcy6	-4.21733	0.642967	0.00905258	-1.93574	-0.27657	-2.88434	-4.37909	2.7545	2.5645	0.156871
590	Gm13561	-5.4413	-4.21225	0.00906021	-6.69063	-6.7523	-6.58478	-6.70101	-0.011458	-1.21729	-3.60287
592	Ppp1r2	-1.40667	4.8564	0.00910041	4.49239	3.98832	4.25206	3.51936	5.40481	5.94424	4.47541
593	Rasgrp3	-2.52478	5.77024	0.00912112	4.24822	4.59587	4.2023	4.24808	7.11772	8.07269	5.10418
594	Itga2b	-4.13581	-0.14297	0.00912995	0.320601	-3.05186	-1.94093	-4.37909	1.40179	1.36373	0.0357341
595	Abcc4	-2.14334	4.85268	0.00917611	4.40806	3.22641	3.17177	4.40162	5.38392	6.98166	4.64117
597	Odf3b	-5.56284	-2.07706	0.00923355	-0.500802	-6.7523	-6.58478	-6.70101	-0.69239	1.76785	-5.47734
599	Atm	-2.10737	2.78523	0.00926964	3.11189	1.92365	0.634385	0.397018	3.37882	3.34883	2.85805
601	Cntfr	-4.95892	1.24373	0.00929725	1.21024	-0.485517	-2.49732	-5.11605	3.28307	3.1246	0.789451
603	Pls3	-2.01749	4.96423	0.00941911	3.89715	3.39363	4.05817	4.40031	5.58683	6.7955	5.30921
605	Tapt1	-2.77582	2.52316	0.00951615	1.87543	1.21924	1.54964	-1.0863	3.97869	4.10168	1.75469
606	Igfbp4	-2.47954	5.70565	0.00951773	3.95233	3.92981	4.54257	3.70093	6.8034	7.74437	4.48604
609	Tmem246	-7.96734	-1.19943	0.00954307	-6.69063	-6.7523	-6.58478	-3.53109	3.00452	3.30215	-0.652907
610	Lrrc32	-4.74297	4.72752	0.00954922	3.54897	0.118061	2.62711	2.96254	6.81679	7.31646	4.37285
611	Myct1	-2.51389	5.27511	0.00956527	3.97204	3.96623	2.98317	4.42891	6.24303	7.49171	5.0884
612	Pcdhb13	-4.67818	-5.04621	0.00956556	-6.69063	-6.7523	-6.58478	-6.70101	-0.0403129	-4.8261	-2.41844
615	Nrp2	-2.53115	5.15777	0.00959511	3.73878	4.03641	3.924	3.07871	6.57989	7.67758	3.96076
617	Pcdhb19	-4.4623	-4.28874	0.00966272	-6.69063	-3.29287	-6.58478	-6.70101	0.469882	-2.62446	-0.722448
618	Inhbb	-4.71575	1.07668	0.00967798	-0.247683	0.142514	-2.88434	-1.94613	3.6261	4.53453	1.54133
619	Gm16174	-4.9178	-1.58643	0.00968048	-3.88327	-6.7523	-6.58478	-1.02859	0.587718	0.0118457	-1.85284
622	Map4k2	-1.47721	4.50302	0.00971263	3.93417	3.32318	3.98981	3.21038	5.28925	5.39476	3.83479
623	Epn2	-1.19003	5.05377	0.00976538	4.50598	4.4541	4.16425	4.43662	5.44049	6.24791	4.92176
625	Gm9796	-4.01227	-0.782209	0.00981642	-1.0182	-1.99742	1.20312	-3.89366	2.27577	3.56536	1.26413
626	Ddx20	-1.85232	2.53221	0.00983284	3.03559	1.73554	1.44312	0.766592	3.60063	3.30833	2.54318
627	Rtkn	-5.33299	-0.115702	0.00987566	-0.350777	-6.7523	-4.99982	0.575111	-0.193936	2.95657	1.15202
629	Lhfpl2	-2.91301	5.59647	0.00989779	4.5942	3.92454	2.93682	3.85069	6.32274	8.16355	4.97559
634	Mxra7	-5.68543	0.417689	0.00992318	-2.29831	-6.7523	-4.26285	1.75431	2.71187	2.8785	-0.119783
635	Timp3	-2.58554	6.37308	0.00995982	5.1693	5.20444	4.39607	4.64605	7.02849	8.97466	6.23877
637	Cxxc5	-5.77298	-1.33678	0.00999745	0.023619	-6.7523	-1.7268	-6.70101	0.175821	1.80908	-0.432941
639	Zfp746	-1.96855	2.90715	0.0100238	3.26793	0.747542	1.895	2.63661	3.993	3.56364	2.89044
640	2023-09-10	-1.50689	5.29803	0.0100302	4.84222	4.14024	4.79946	4.5722	5.86244	6.71896	5.19892
641	Kifc3	-1.4949	4.50304	0.0100489	3.83196	3.59753	4.4927	2.36776	5.21793	5.32441	4.22137
642	Ctdspl	-5.80052	2.67451	0.0100526	1.25774	-1.89432	2.68434	-5.11605	4.52077	5.5548	2.60126
643	Hells	-3.4171	2.09158	0.0100604	1.65367	0.0158809	1.96596	-2.05716	3.73866	3.04796	3.37337
644	Auts2	-5.87074	-1.63818	0.0100935	-0.281236	-6.7523	-3.77743	-3.53109	-0.519922	3.96376	-0.462385
645	Msantd3	-6.66943	-1.75621	0.010094	-2.99019	-6.7523	-6.58478	-0.919654	1.63867	2.69275	0.117611
646	Ndrg1	-2.93621	4.45095	0.0101095	2.36737	2.22784	3.30548	2.34065	5.66823	6.74537	3.66647
648	Prelp	-2.52748	4.95329	0.0101754	4.08827	3.73855	2.77935	4.55461	6.47324	7.06789	4.72029
649	Mid1	-2.96349	1.56265	0.0102571	1.69739	-1.99742	0.899033	0.193804	2.61804	3.17052	1.1617
650	Wdr47	-3.51741	1.13497	0.0102604	2.93325	-0.602556	-1.29938	-3.00057	1.30187	2.48679	2.69426
651	Trip10	-1.85031	4.0307	0.0103188	2.54539	2.9464	2.70754	2.87074	4.30833	5.70782	4.15384
655	Cyp39a1	-5.96662	-1.89209	0.0103808	-6.69063	-4.43038	-6.58478	-6.70101	0.249194	0.965717	-0.586565
656	Ifitm2	-1.06842	9.91668	0.0103909	8.93368	9.08668	9.25513	9.51219	10.1533	11.0936	9.74675
657	Ltbp4	-3.11931	6.34828	0.0104286	4.98753	3.56398	5.93313	4.00893	7.844	8.80806	5.16562
658	Smarcd3	-4.34696	-1.68289	0.0104447	-6.69063	-5.16734	-1.22723	-5.11605	1.29033	0.0903791	-0.912551
659	Bmpr2	-1.76454	5.8796	0.0105042	4.94282	5.10607	5.28674	4.15152	6.87614	7.55539	5.14013
660	Cuedc1	-5.34812	0.95383	0.0105191	-0.582102	-6.7523	0.554768	-1.0863	2.19761	3.69825	0.862515
661	Cuedc1	-5.34812	0.95383	0.0105191	-0.582102	-6.7523	0.554768	-1.0863	2.19761	3.69825	0.862515
662	Casq1	-5.51019	-4.57985	0.0105278	-6.69063	-6.7523	-6.58478	-6.70101	-0.69239	-0.136798	-3.36186
664	Smad7	-1.29593	4.28004	0.0105567	3.3524	3.11033	4.09733	3.34747	5.29792	4.70801	3.86029
666	Plxnc1	-2.88217	5.82472	0.0106036	4.03644	3.89965	4.80592	2.95183	6.91424	8.55455	4.34231
667	Fam198b	-6.21009	-0.85364	0.0106139	-1.13604	-6.7523	-6.58478	-0.634924	0.124746	2.68645	1.20917
668	Kif11	-4.59543	-0.485607	0.010645	-0.909267	-1.89432	-0.476259	-6.70101	2.25811	1.27404	1.64851
669	Fndc7	-4.60491	-0.250514	0.0106499	0.0508405	-3.58238	-6.58478	1.72105	1.92652	1.63005	1.04099
671	Id4	-6.38323	0.587914	0.0106734	-0.42384	0.0931867	-6.58478	-6.70101	3.42705	3.88195	-0.348052
672	Ube4a	-1.054	4.91713	0.0106879	5.17162	3.78394	4.08676	4.75893	5.25551	5.49199	4.72683
675	Gm28229	-5.10796	-2.6646	0.0107577	-6.69063	-4.43038	-4.99982	-5.11605	0.661247	0.109362	-0.0288749
678	Bace2	-3.10504	4.90776	0.0107919	3.53939	3.85595	3.54063	1.70413	6.68582	7.35748	4.15748
682	Emilin1	-3.02663	5.20238	0.0108453	3.07259	2.498	4.14229	3.75123	6.00032	7.97112	5.00009
683	Zfp128	-4.00228	0.0890311	0.0108674	1.42312	-2.66484	-4.99982	-1.27475	0.272845	2.01437	1.10261
685	4430402I18Rik	-5.60034	-1.59532	0.010876	-0.962706	-5.16734	-6.58478	-5.11605	0.907759	-0.00847425	-1.50771
689	Sh3rf1	-3.07211	3.77286	0.0109993	2.89246	0.779078	2.77057	2.53978	5.01289	5.96132	3.42855
690	Cd59a	-2.15272	6.57877	0.0110308	5.45817	5.32551	5.35956	4.84443	7.31555	8.7424	5.75008
691	Btnl9	-2.72868	5.22608	0.011032	3.24454	3.06947	3.83833	3.81173	6.4282	7.58303	4.17909
693	Sh3d19	-3.94561	2.43896	0.0110449	1.96401	-2.84541	2.25127	2.25609	4.21526	4.15061	3.46224
695	Ephb4	-3.26827	4.84338	0.0110737	3.02534	1.73554	3.57887	3.23415	6.01574	7.16705	4.31437
696	Nrbp2	-5.02625	-3.60062	0.0110769	-3.88327	-6.7523	-6.58478	-6.70101	-1.2434	-2.9001	-0.953773
698	Vgll4	-1.04963	5.57481	0.0111217	5.23974	4.93376	4.66492	5.29299	6.00607	6.18303	5.79199
699	Tubb4a	-5.17806	-2.14524	0.011123	-0.540879	-6.7523	-4.99982	-2.79412	0.781542	-0.35361	-0.758517
701	Mxra8	-2.5586	4.66944	0.0111811	3.50782	3.63679	2.57256	3.4576	5.90421	7.09016	4.21324
704	Ccnd2	-2.01332	6.13559	0.0112131	4.23937	4.86287	4.39321	5.19115	7.20214	7.86761	4.86659
705	Dtl	-5.52897	-0.53472	0.0112549	0.509046	-1.4669	-6.58478	-4.37909	0.781542	2.39307	2.4788
707	Abcc2	-4.13121	0.528432	0.0112888	0.622256	-3.58238	1.03727	-3.89366	1.82619	2.87573	0.530159
708	Palm	-1.4877	3.74677	0.0113081	3.89527	2.79652	2.89298	3.17089	4.52201	4.25339	4.44004
709	Epb41l4a	-4.12566	-1.4291	0.0113166	-3.23119	-3.29287	-2.88434	-3.00057	1.85781	0.934123	-0.242119
710	Zeb1	-2.37789	4.92294	0.0113286	3.59362	2.43999	3.37667	4.6147	5.69529	7.01586	4.05988
711	Loxl2	-4.79194	0.233197	0.0113692	-6.69063	-4.43038	-3.12535	0.241501	2.96514	3.14774	-0.833479
712	Zfp763	-5.83971	-0.5817	0.0113845	1.74817	-6.7523	-4.99982	0.169351	0.84603	2.19405	1.85954
714	Gm13387	-5.5426	-2.69214	0.0114083	-4.3687	-6.7523	-4.99982	-6.70101	-0.365889	2.1896	-4.74037
715	Slc9a3r2	-2.14977	5.29254	0.0114135	3.56086	3.59088	4.70696	3.33103	5.96355	7.23129	4.50138
716	Xpo5	-1.3153	3.65486	0.0114478	3.86684	2.75351	2.88892	3.1523	4.24397	4.19349	4.20741
721	Arhgap31	-2.08508	5.4555	0.0115688	4.37344	3.34967	5.22056	4.71314	6.78373	7.10383	4.59814
722	Gmpr	-4.23613	3.44461	0.0115792	2.56912	1.19606	2.42924	-2.45309	4.90066	6.11157	2.87875
723	App	-0.907125	7.92514	0.0115841	7.5189	7.29098	7.60001	7.33851	8.27765	8.8456	7.70076
724	Ralgps2	-2.28504	3.82875	0.0115909	1.96401	1.99924	4.11826	2.07706	5.14771	5.65873	3.54596
726	Tspan18	-3.06149	3.69762	0.0116127	2.38886	2.34836	0.816096	1.38114	4.71781	6.00093	3.0657
727	Gm15270	-4.59252	-2.2412	0.0116195	-1.56134	-6.7523	-6.58478	-2.45309	-0.226726	-0.406559	-2.81437
733	Socs2	-1.20997	3.6827	0.0117306	2.67351	2.59421	3.3592	3.55991	4.26328	4.63865	3.89988
735	Ska2	-2.03008	1.97842	0.0118417	1.315	0.407568	1.74165	0.647715	2.62265	3.29802	2.80034
737	Hdac7	-3.55596	4.03048	0.011854	2.35103	1.2756	2.26384	2.04382	5.82693	6.41267	3.09883
739	Thra	-2.10059	3.26411	0.0118693	2.40477	1.69478	3.18175	1.30461	4.55131	4.58372	2.77533
740	Pxdn	-2.57944	4.68512	0.0119119	2.92592	2.90412	3.34448	2.33516	5.58506	6.81875	3.51796
742	5031434C07Rik	-5.39969	-5.51598	0.0119497	-6.69063	-6.7523	-6.58478	-6.70101	0.428363	0.788612	-7.0623
743	Fam167b	-2.50263	5.89696	0.0120086	4.22301	4.02988	4.46711	4.48819	6.79857	8.29941	4.92319
744	Col17a1	-4.14387	-4.59206	0.0120138	-6.69063	-6.7523	-4.26285	-4.37909	-0.941749	0.146595	-3.36186
745	Ube2e2	-5.39404	-2.47351	0.0120448	-4.3687	-4.43038	-6.58478	-6.70101	-0.519922	1.18736	-1.7769
746	Gimap8	-3.36267	3.03934	0.0120838	3.03899	0.466865	1.16341	0.241501	3.70646	5.50011	2.47492
749	Tnfrsf22	-1.97739	3.03058	0.0121745	2.54059	2.62056	1.95825	1.07377	4.02643	4.78456	2.88461
750	Sh3tc2	-6.77681	1.12985	0.0121831	0.710253	-6.7523	-1.94093	0.992473	3.83713	5.18764	1.24604
752	Add3	-2.5399	5.43898	0.0122426	4.46356	4.17473	3.29633	4.15774	6.02491	8.10933	5.29278
753	Ece1	-1.34272	7.26855	0.0122447	6.7292	6.43397	6.25265	6.6909	7.57447	8.80783	7.01025
754	Ppif	-4.12533	0.561927	0.0122659	1.59014	-1.4669	1.00767	-6.70101	2.65901	1.78567	0.943327
757	Lats2	-1.46946	4.35277	0.0122934	3.68767	3.62599	4.3846	3.01838	5.4823	5.73862	3.79646
758	Tcaf2	-6.57037	-1.83076	0.0123186	-6.69063	-1.02438	-6.58478	-6.70101	2.85976	3.24536	0.250585
760	Ctnnal1	-3.97614	2.09214	0.0123487	1.21024	0.258924	2.30091	-5.11605	3.30331	3.93877	2.62595
761	Mrgprf	-4.67368	-4.53021	0.0123524	-6.69063	-5.16734	-6.58478	-6.70101	-2.96923	0.586684	-0.619354
763	Kcnb1	-6.55514	1.55921	0.0123788	1.39152	-3.58238	1.31608	-6.70101	4.22591	4.25339	1.59948
764	Dnase1	-5.25831	-2.82949	0.01238	-0.42384	-6.7523	-6.58478	-5.11605	-1.38427	-1.0395	-0.191933
765	Degs1	-1.72464	7.67907	0.0123852	7.26838	6.87055	6.37468	7.41801	8.51849	9.62435	7.53465
766	Adamts5	-5.98924	-3.25966	0.0123934	-5.10566	-6.7523	-6.58478	-3.89366	2.39373	-2.19383	-1.17965
767	Lcmt2	-2.00148	3.29789	0.0124038	3.64588	1.2645	3.54063	1.50356	4.03337	4.55111	3.17012
768	Limk2	-1.58108	4.05155	0.0124247	3.71345	2.89695	3.18505	2.62317	4.61747	5.0835	3.50661
770	Ppp1r16b	-3.03705	5.75967	0.0125003	4.3185	3.36793	4.4131	4.04634	7.44692	8.24821	4.16592
771	Mlf1	-7.57187	-2.14823	0.0125047	-1.19877	-6.7523	-6.58478	-6.70101	0.995666	2.27193	-1.03993
772	Isg20	-1.94116	2.673	0.0125131	2.30655	1.39235	1.229	1.57976	3.30331	3.73691	2.89625
773	9530082P21Rik	-1.76596	5.48456	0.0125527	4.73511	4.24417	4.21044	5.43758	6.25829	7.23494	5.38246
775	Cpd	-2.46694	4.3335	0.0126049	2.73354	1.75152	3.68083	2.61866	4.9656	6.1192	3.69842
776	Prcc	-2.50484	1.51849	0.0126609	1.97826	0.118061	1.06627	-2.05716	2.50276	2.40848	1.80498
779	Tex2	-1.30517	5.32513	0.0127488	4.91994	4.31715	4.99877	4.81123	5.94849	6.6103	5.16862
780	Hdc	-2.94337	4.14815	0.0127505	2.52126	3.02742	1.08055	4.01923	5.257	6.83006	5.12598
781	Tm4sf1	-2.02276	6.31422	0.0127957	4.91901	5.24452	4.93042	6.06738	7.51652	8.79433	5.51111
782	Aasdh	-2.70612	2.41596	0.0128015	2.99061	-1.4669	2.04093	0.438538	3.02556	1.87157	3.5625
787	Sh2d3c	-4.35163	3.98301	0.01297	3.01846	0.190211	3.4637	0.0404533	4.97103	6.85171	4.54457
788	Ttpal	-1.37	3.95163	0.0129753	3.53217	3.09162	3.37377	2.87074	4.53673	5.16514	3.52922
789	Il27ra	-4.54296	3.34905	0.0130121	3.60285	-3.29287	2.24494	2.87453	4.28671	5.94324	3.37129
790	Add1	-1.08892	6.14569	0.0130186	5.71531	5.59946	5.52994	5.12831	6.21888	7.48344	5.99688
793	Map4	-1.18822	6.17587	0.0131038	5.53729	5.2897	5.88968	5.32378	6.67338	7.35797	5.79277
795	Strip1	-1.60537	3.78153	0.0131185	3.90836	2.36404	2.73489	3.14917	4.56575	4.82603	3.17252
797	Clec14a	-2.25063	7.27977	0.0132315	5.85795	5.66634	5.61703	6.69117	7.86019	9.81518	6.88452
798	Chic1	-4.93338	0.733061	0.0132383	0.129552	-6.7523	0.260707	0.935611	2.20991	3.20402	1.69593
800	Jam2	-2.75036	5.71715	0.0132797	4.55076	4.33715	4.6779	3.5646	6.58728	8.82368	5.46249
801	Kcnq1	-3.00895	3.32471	0.013307	3.09237	2.58977	1.40957	0.241501	4.48578	5.52683	3.66477
803	Txnip	-0.939704	8.51915	0.013349	7.73701	7.73648	8.36399	7.65633	8.76662	9.43842	8.27103
805	Csgalnact1	-5.42628	1.91512	0.0134272	2.68658	1.51916	-6.58478	-1.02859	4.56575	4.6247	1.64851
806	Anapc2	-0.696264	5.83059	0.0134441	5.81345	5.57777	5.46609	5.24991	6.25829	5.96913	6.16637
807	Atf7ip	-0.96898	5.86707	0.0134539	5.76957	5.33682	5.79973	5.093	6.76117	6.3502	5.65559
808	Ces2g	-2.596	4.57363	0.0134558	3.37142	2.3744	3.28404	3.41663	5.34957	6.66505	4.419
809	Bvht	-2.3522	2.57209	0.0134712	0.901831	1.25332	0.310035	1.43341	2.99744	4.24161	2.93629
811	Cyp2d22	-2.8073	4.20678	0.0135021	2.66472	1.79844	3.18505	2.65874	4.87481	6.99989	3.71002
812	Dock1	-1.15075	5.42742	0.0135435	5.0895	5.24311	4.88943	4.3738	6.09748	6.64446	5.23433
813	Inca1	-5.85176	-2.35972	0.0135581	-0.182832	-6.7523	-4.99982	-6.70101	-2.76278	2.61186	0.355555
815	Tmem200b	-4.9326	-3.31497	0.0135932	-6.69063	-6.7523	-4.99982	-0.973093	0.341558	0.665756	-0.191933
816	Olfm1	-3.87525	2.22873	0.0136149	1.47428	-0.342912	2.19985	-0.511189	5.32574	4.28712	2.28422
817	Apbb2	-2.7329	4.82519	0.0136756	3.44252	3.35491	3.22096	3.41922	6.4678	7.17538	3.9663
818	Phldb2	-3.35379	4.56797	0.0136984	3.46546	1.34045	4.34669	3.18621	5.95032	7.24998	4.80845
819	Serpina3f	-1.00219	6.20542	0.0137257	6.94792	5.94879	6.08477	6.31318	6.54571	7.46732	7.70604
820	Camk2g	-0.972411	4.51279	0.0137374	4.68169	3.84482	4.03268	4.01752	5.14771	4.77195	4.7005
821	Qpct	-5.44744	2.43725	0.0137404	1.89057	-2.66484	-3.41486	2.92652	4.352	5.2087	2.36187
825	Phc3	-0.876004	5.08793	0.013794	4.99193	4.71886	4.42154	4.2275	5.60092	5.53255	4.76624
827	Col4a1	-2.43679	5.3091	0.0138782	3.57499	4.25262	3.29633	4.20663	6.7356	7.61679	4.30566
828	Mecom	-6.00834	1.04222	0.0139194	0.129552	1.48132	-6.58478	-3.89366	3.70646	5.44979	1.10261
829	Rbpms	-2.30463	3.1547	0.0139414	1.82901	2.07106	1.53934	1.1755	3.81717	5.25152	2.62945
830	Slc6a20b	-5.41936	-4.37292	0.0139437	-3.5207	-6.7523	-6.58478	-6.70101	2.30475	-4.8261	-3.60287
831	Cdh13	-3.05595	5.07314	0.013949	4.0176	4.65656	2.22579	1.13819	5.86925	6.971	5.23605
832	Gm16270	-4.67212	-1.79937	0.0139496	-6.69063	-4.43038	-2.88434	-4.37909	0.696653	2.11642	-0.996209
833	Zfp287	-2.39837	1.76065	0.0140203	1.28092	0.387248	0.575088	0.921038	3.52878	2.8192	2.32787
835	Gm2531	-4.72073	-2.14467	0.0140316	-3.5207	-6.7523	-4.26285	-3.53109	0.907759	-0.461525	-2.66998
836	Znrf1	-1.92639	4.04583	0.0140454	3.38218	2.32184	3.33854	2.63661	4.79743	5.69531	2.99163
837	Nqo1	-4.29521	-0.149068	0.014081	-0.624537	-2.10845	-2.88434	-2.61355	2.63183	2.09753	0.117611
838	Nrxn1	-4.91492	-1.2159	0.014089	-0.0907137	-3.58238	-6.58478	-2.3087	0.764959	1.74982	-0.348052
840	Pla2g12b	-4.97029	-1.14606	0.0141064	-6.69063	-1.32604	-6.58478	-6.70101	0.907759	1.81487	-1.50771
841	Tbx2	-4.66011	0.285036	0.01412	-0.42384	-5.16734	-1.8299	-2.45309	1.78566	3.24965	-2.20432
842	Ift122	-2.28627	3.20916	0.0141237	2.72933	2.62924	2.12602	2.58207	5.01639	5.477	3.42855
843	Slx1b	-1.59927	3.083	0.014189	2.86971	1.6443	1.97364	2.60048	3.19297	4.27035	3.43854
844	Bcar1	-2.33737	4.29681	0.0141924	2.73354	3.14403	3.55605	2.34065	5.66377	6.36854	3.62683
846	Igfbp3	-5.59327	-1.38743	0.0142136	-1.64623	-6.7523	-4.26285	-3.00057	2.07516	0.87988	-2.20432
847	Bmp2	-3.0845	5.67666	0.014282	3.70276	2.94987	4.47118	3.5481	7.25505	7.9942	3.77927
848	Gm16148	-5.57391	-4.10207	0.0143399	-6.69063	-6.7523	-6.58478	-6.70101	-1.17782	-0.277661	-2.0179
851	Atl1	-5.38332	0.835899	0.0143783	1.32618	-0.775023	-1.4555	-6.70101	2.92838	4.27035	0.574327
853	Tacc1	-1.17122	7.7157	0.014396	7.32905	7.26564	6.97639	6.99823	8.08172	9.24159	7.5056
855	Lrch1	-1.29438	4.50879	0.0144445	4.72459	4.21708	3.48802	2.95898	4.71349	5.67155	4.48411
856	Zfp652	-1.17996	6.12131	0.0144478	5.9829	5.62464	5.61213	4.8531	6.70006	7.27673	5.52806
857	Ankrd46	-1.01292	5.42003	0.0144629	4.5744	4.70251	5.29442	5.39405	5.9174	6.78336	5.52337
858	Itga1	-2.56209	4.44319	0.0144837	3.14068	3.73654	2.67966	2.75637	5.77198	7.09224	3.97181
859	Kit	-3.09409	5.06267	0.0144881	3.09891	3.59753	2.01141	3.79384	6.30349	7.60148	4.70547
860	Bcl7a	-4.37199	1.57533	0.0145159	0.760585	-4.43038	1.229	0.438538	3.37609	3.31856	1.85954
862	Fmo1	-1.82252	5.25005	0.0145315	3.96669	4.85549	3.69946	3.65764	5.74105	7.14134	5.15475
863	Ccnd1	-1.24129	5.27287	0.0146287	4.58956	4.73704	4.57193	3.9563	5.36753	6.03979	5.9491
865	Snhg17	-4.10237	1.78219	0.0146499	2.38351	0.869748	2.0841	-6.70101	3.15529	3.436	3.05275
866	Tspan32	-3.89236	2.48531	0.0146678	0.945998	2.18728	1.8623	-4.37909	4.41447	3.42657	4.62988
867	Wnt2	-2.69808	5.61929	0.014676	5.02919	4.21708	2.95244	4.34679	6.50791	7.4017	5.7771
869	Fads2	-3.1986	1.64525	0.0147905	1.6358	0.366638	-1.7268	-1.65662	1.66572	4.17897	1.29965
870	Dab2	-1.23095	7.97313	0.0148468	7.60177	7.35139	6.89411	7.1844	7.99339	9.48026	7.9161
875	Ifi203-ps	-1.68092	3.12619	0.0149518	2.61087	1.89516	2.16676	1.94644	3.73014	4.47174	2.55425
876	Amotl2	-3.79118	3.79035	0.0149873	2.3178	0.884321	0.310035	2.35155	5.65141	5.73481	2.63641
877	Habp2	-6.51672	-0.121481	0.014988	-0.500802	-0.602556	-6.58478	-6.70101	3.23872	3.62099	-0.348052
879	Slc1a5	-4.69189	0.791131	0.0150115	0.974709	-1.70791	-6.58478	1.81862	3.91247	2.46115	0.338581
880	Sox7	-5.93618	2.84767	0.0150237	2.59709	-0.0380579	-6.58478	3.15852	4.91012	5.92092	3.46811
881	Plet1	-5.33902	-2.15847	0.0150498	-0.857736	-6.7523	-6.58478	-6.70101	0.0985148	1.08559	-7.0623
882	Abi2	-1.2786	4.63229	0.01505	3.91022	3.20625	4.13717	4.69184	5.01201	5.74395	4.71701
885	Prrg1	-5.04785	0.553895	0.0150722	0.727226	-2.35999	0.798921	-6.70101	2.69447	3.12926	1.07213
886	Gm5514	-4.35066	-1.79089	0.0151103	-1.56134	-6.7523	-4.99982	-3.89366	-2.58221	1.4556	-1.38987
887	Zbtb46	-4.1166	2.85779	0.0151421	1.16112	-1.54285	0.634385	1.75431	4.43034	5.53957	1.8476
888	Cdc42ep1	-3.68353	4.29548	0.0151539	2.41004	2.35883	1.32811	2.12871	6.04908	7.0756	3.316
892	Col4a3	-4.79164	0.0184793	0.0153333	-2.78374	-0.523485	-6.58478	-0.131158	2.45703	3.52881	1.57795
894	Flt1	-2.81994	5.73591	0.0153728	3.79621	3.34967	4.37739	4.12792	7.06916	8.09682	4.2039
896	Mmrn2	-2.2452	6.44148	0.0153909	5.073	5.00966	5.2318	5.54067	7.37259	8.87727	5.9505
899	Cysltr2	-4.04179	0.355672	0.015477	0.760585	-1.13759	1.13632	-6.70101	2.59946	1.44069	1.8476
901	Ptges	-3.79629	-1.28952	0.0155255	-1.13604	-1.89432	-6.58478	-3.89366	0.407146	-0.705082	-0.0510707
905	Dock6	-2.43965	4.00147	0.0156441	2.80723	2.64216	3.31759	3.00462	5.8053	6.20388	3.57704
907	Mrps2	-1.78644	3.96802	0.0157169	3.47051	2.67606	4.17594	1.93923	4.98988	3.96376	5.03211
909	Cnn3	-2.26034	5.65482	0.0157821	4.60342	5.06268	4.07254	4.00721	6.79091	8.03828	5.0922
912	Lipe	-1.16274	4.59869	0.0158203	4.48492	4.0924	3.99548	4.1778	5.07222	5.5365	5.21992
914	Cyb5rl	-1.58504	3.27094	0.0158295	2.50659	1.36144	2.57761	3.21337	3.91059	3.7686	3.69008
915	Blm	-3.73302	-0.383894	0.0158423	0.622256	-2.22874	-3.12535	-1.74682	1.84208	1.29906	0.672412
916	Pola2	-1.19589	4.91239	0.0158693	4.6947	3.41386	4.5374	5.14016	5.52108	5.71364	4.84271
917	Inpp5b	-1.12612	5.42322	0.0158699	5.33693	5.12536	5.24296	4.78532	5.99766	6.94481	5.63619
919	Gm15927	-4.96544	-3.33839	0.0159572	-0.540879	-6.7523	-6.58478	-4.37909	-1.2434	-1.86262	0.19509
920	Nrp1	-1.2121	9.19484	0.0161026	8.8243	8.76921	8.38851	8.3453	9.69428	10.7024	8.71827
923	Tpbgl	-3.56193	5.01677	0.01619	3.81618	2.48849	2.67025	2.73153	6.738	7.53535	3.43456
924	3300002I08Rik	-4.60716	-3.26363	0.0161992	-4.3687	-5.16734	-4.26285	-6.70101	-0.365889	-0.548113	-1.57044
927	Acox2	-4.43396	1.10373	0.016257	0.840755	-2.50438	-6.58478	2.46138	2.23421	3.15918	0.545032
929	4931406P16Rik	-2.24773	4.39486	0.0163302	4.14147	3.8185	1.75951	3.65103	5.57974	6.51764	3.85731
930	Tmed8	-3.72154	0.927138	0.016348	-0.624537	-0.970944	-0.0456242	-4.37909	2.58063	1.48497	2.0011
931	Npr1	-3.36401	4.63431	0.0163593	2.83489	2.44491	3.38244	1.77066	6.31279	7.30196	3.35871
932	Elovl6	-5.42207	0.169848	0.0164076	1.39152	-6.7523	1.38676	-6.70101	0.428363	2.03437	1.10261
935	Ebf3	-5.3625	-5.25292	0.0165588	-6.69063	-6.7523	-6.58478	-6.70101	1.59243	-1.12566	-7.0623
936	Tctn1	-4.51953	0.124215	0.0165788	1.80523	-1.02438	-3.41486	-5.11605	1.5735	2.16259	1.12258
938	Fscn1	-2.9057	4.43263	0.0165901	3.1782	2.72545	2.41803	1.93198	5.79717	6.25592	3.32464
940	Gm11567	-5.40279	-5.2326	0.0166135	-6.69063	-6.7523	-6.58478	-6.70101	1.00981	-0.0927432	-7.0623
942	Tns2	-2.83126	4.69473	0.0166624	3.26502	4.0798	2.60257	1.70413	5.72827	7.31543	4.20273
943	Eva1c	-5.05875	-0.550301	0.0166657	0.428315	-3.58238	-3.77743	-3.53109	0.922787	3.86809	-0.758517
944	Gramd1a	-1.50328	4.42912	0.0166829	4.47239	2.91481	3.36796	4.0877	5.42672	4.90148	3.87802
945	Fam217b	-2.13996	1.54003	0.016716	0.960425	1.53772	0.781539	-1.49156	2.61804	2.88126	2.27086
946	Lpp	-1.17473	6.13579	0.0167445	5.91277	6.24046	5.30662	4.83572	6.92989	7.08252	6.00866
947	Rcn1	-2.60076	3.81101	0.0167621	1.30373	1.93769	3.39678	2.37313	5.39271	6.08754	3.25398
948	Tyro3	-5.27039	-3.72941	0.0167781	-5.10566	-6.7523	-6.58478	-5.11605	1.10512	-5.56306	0.801888
949	Plcb1	-5.28126	-1.29123	0.0168164	-0.42384	-4.43038	-3.77743	-1.94613	2.56634	3.85409	-2.30741
953	Timeless	-2.95661	3.39215	0.0170402	2.78713	2.77713	-1.54039	3.0455	4.67851	5.34908	3.44053
954	4933407K13Rik	-3.61972	-0.471333	0.0170414	-0.500802	-0.377264	-1.15852	-5.11605	2.20991	1.11407	1.56341
955	Gm11423	-4.22972	-0.224965	0.017058	1.29237	-4.43038	-4.99982	-0.634924	1.86561	-1.59344	1.48845
959	Mst1	-4.61049	-0.967637	0.0171614	-5.10566	-5.16734	-1.15852	-5.11605	1.48515	0.559334	-0.687259
961	Armcx6	-4.73939	1.45811	0.017205	1.65367	-6.7523	1.88689	2.29051	2.57588	4.08019	2.56158
962	Jag1	-5.4842	1.08505	0.0172192	1.23419	-0.970944	-6.58478	-1.14642	2.60413	4.66776	0.751483
964	Prickle1	-4.6339	3.20948	0.0172908	2.39418	-0.377264	-0.970073	1.15074	4.86415	5.9769	2.08491
965	Trim24	-1.96582	3.09199	0.0172967	2.88113	0.982406	2.32511	2.94464	4.42243	4.2619	2.49803
967	Abat	-2.30333	3.45757	0.0173102	2.13274	2.07106	1.50797	3.05554	4.57172	5.83906	2.6741
969	Acer2	-2.487	6.30203	0.0173289	5.37849	4.9658	3.69018	5.19872	7.0165	8.78905	5.44327
970	Phf21b	-3.76507	-0.036387	0.01741	-0.540879	-3.05186	1.08055	-4.37909	2.95786	0.252854	0.920696
971	Ifi208	-1.06593	4.29406	0.0174115	4.21551	2.98071	4.09029	4.21262	4.54039	4.98158	4.64463
974	Fign	-5.10228	-0.0285662	0.0174729	-0.909267	-4.43038	1.88689	-6.70101	2.31617	3.03064	-0.143435
975	Serpina3i	-4.27654	0.31188	0.0174924	-0.540879	-2.50438	0.183401	-2.17745	2.14731	3.79669	2.04884
977	Nfic	-1.00291	6.79748	0.017525	5.86708	5.98431	6.54337	5.91439	7.31981	7.50454	6.31233
981	Pla2r1	-5.13679	2.8292	0.017707	3.02876	0.763396	-2.67789	0.264771	5.4168	5.75642	2.37857
982	Nrn1	-6.13077	-0.870087	0.0177447	-6.69063	-6.7523	-3.41486	-0.770276	1.7524	3.58244	0.545032
986	Pkd1l2	-4.47952	-0.484229	0.0178797	-1.48117	-5.16734	0.575088	-6.70101	0.385613	0.776787	0.725605
987	Ckap4	-1.05421	4.81852	0.0179031	3.44252	4.09083	3.8	4.65599	5.61948	5.18987	4.54734
988	Galnt18	-2.03766	4.22018	0.0179864	2.77902	3.52731	3.68785	2.98022	5.41281	6.65883	4.06118
989	BC147527	-3.8951	-0.346949	0.0179941	1.97826	-3.58238	-1.94093	-6.70101	-1.17782	0.678523	1.00916
990	Cdca8	-1.64126	2.96019	0.0179976	3.00112	2.34309	1.49737	2.01666	3.95513	2.90318	4.10072
992	Pdk4	-2.58535	3.04465	0.0181464	1.34829	2.01257	-0.281002	2.32413	3.75555	5.35803	2.81575
993	Cdk17	-1.05671	4.70187	0.0181559	4.52794	4.48789	3.87157	3.86979	5.56425	5.31626	4.39662
994	Pard6g	-5.93335	-2.39755	0.0181683	0.0775578	-6.7523	-6.58478	-6.70101	-1.71547	0.996633	-1.13156
997	Armcx4	-6.65327	-0.289947	0.0182281	-0.807983	-1.62302	-6.58478	-4.37909	2.91717	5.49425	-0.833479
1003	Rasl11b	-6.02331	-1.63322	0.0184002	-0.0907137	-6.7523	-6.58478	1.02009	1.48515	1.68802	1.21847
1004	Igsf3	-4.36236	3.67783	0.018411	3.21476	2.73353	2.077	-2.61355	5.80074	6.59586	3.2675
1005	Gm12258	-5.89659	-2.63551	0.0184163	-1.26436	-2.66484	-6.58478	-6.70101	1.29033	2.9059	-2.1081
1007	Msl3l2	-4.13379	-1.15396	0.0184506	-1.83265	-4.43038	-3.77743	-1.41561	2.73334	-0.00847425	-1.7769
1008	Hyal2	-1.65239	6.53858	0.0185606	5.42994	5.56991	5.18547	6.27179	7.31946	8.03937	6.39495
1011	Irgm2	-0.714434	6.53168	0.0186009	6.93862	6.29158	5.84279	6.03644	6.52678	7.10249	6.97705
1012	Rarb	-2.95324	2.79604	0.018607	2.42051	1.96537	1.96596	0.845881	4.90917	5.45954	3.02649
1014	Gna11	-1.52994	5.92449	0.0186398	5.26393	5.23461	5.30358	5.03243	6.74144	7.67768	5.55034
1015	Flrt1	-3.79852	2.96208	0.0187078	-5.10566	0.809939	2.21288	0.611869	5.38392	6.11715	2.76901
1018	Slc39a8	-2.2711	4.42152	0.0187525	3.13433	2.16358	3.50929	2.69345	4.86415	6.39827	3.35871
1019	Cenpm	-5.15581	-0.222744	0.018756	0.428315	1.38212	-6.58478	-6.70101	2.65901	1.93678	0.699253
1020	Ramp2	-3.01977	5.23178	0.0188102	3.34966	3.37052	4.18423	2.41012	6.53414	7.76482	4.28477
1021	Klhdc10	-1.94545	3.23733	0.0188124	2.80723	2.61183	2.88078	0.354269	4.48325	4.28817	2.84909
1022	Fam222b	-1.24263	5.27346	0.0188259	4.87305	5.09906	4.74445	4.43277	5.95261	6.80935	5.32329
1027	Noxred1	-5.03878	-4.48346	0.0190218	-6.69063	-6.7523	-6.58478	-6.70101	-0.83678	-2.62446	-2.0179
1028	Itga8	-2.17709	2.75472	0.0190319	2.04747	1.57413	1.05184	2.82059	3.29178	5.39331	3.22657
1029	Nlrc3	-4.4815	-1.82408	0.0190353	-2.29831	-1.79811	-4.99982	-6.70101	-0.0998139	0.35182	1.20917
1030	Mfsd5	-1.04465	6.49535	0.0191067	6.41708	5.71148	6.17531	5.40653	6.7973	7.08986	6.48013
1031	Capn5	-1.6239	3.83892	0.0191159	3.49549	2.77322	3.15837	3.99856	4.84652	5.03778	4.61762
1032	Mybl2	-4.5075	-2.44781	0.0191181	-6.69063	-5.16734	-6.58478	-0.551267	1.70102	-2.29004	0.658801
1034	Cda	-5.95054	-0.38938	0.0192302	-1.64623	-0.152391	-6.58478	-6.70101	1.94872	3.50392	0.437548
1035	Npdc1	-2.74421	4.34783	0.0192316	2.53096	3.95073	1.91107	2.24443	5.64689	7.09849	3.85134
1036	Aass	-1.81272	5.89224	0.0192337	4.46482	4.81708	4.68726	5.53709	6.47897	8.54369	5.28172
1037	1810062G17Rik	-5.06991	-4.39627	0.0192463	-4.3687	-6.7523	-6.58478	-6.70101	0.0985148	-3.44759	-2.66998
1038	Tshz2	-2.68205	2.80236	0.0192571	1.61771	0.523821	1.74165	1.39174	4.24097	4.79925	1.81115
1042	Ces1f	-5.85347	0.666938	0.0193309	0.566761	-6.7523	0.426444	-1.0863	2.99744	3.49312	1.64161
1045	Gm11737	-4.58803	-0.662073	0.0194058	-0.315587	-4.43038	-6.58478	-0.397233	2.16005	1.1784	-2.66998
1046	Tmem9	-2.17256	3.41149	0.0194453	2.5644	1.73554	0.977459	2.77269	3.54343	5.35057	2.98891
1048	Tbxa2r	-5.74195	2.73421	0.0194724	1.99237	-0.729936	-4.99982	1.96076	4.29684	6.0041	2.98346
1049	Mfge8	-2.24895	5.5612	0.0194768	4.00199	3.6896	4.12516	5.2055	6.0825	7.97985	5.44376
1050	Bhmt2	-3.55789	2.05977	0.0194811	0.528542	-1.39475	2.21935	-1.27475	2.86366	5.19322	1.42554
1051	Lhx6	-4.74227	-0.196584	0.0195508	0.386189	-1.54285	-6.58478	-0.325974	2.75029	2.55761	0.232323
1052	Vangl1	-3.99115	1.33653	0.0196282	-1.73643	-1.07988	-2.06122	-0.325974	2.85976	4.57606	0.588754
1053	Gm17229	-5.30753	-1.11633	0.0196797	-0.807983	-0.686214	-6.58478	-6.70101	2.40982	1.80908	-1.63603
1054	Bicra	-1.39152	3.02638	0.0197539	2.98709	1.71937	2.97937	1.76251	3.48894	3.27929	3.71824
1055	Foxp2	-4.51686	-3.6828	0.0197542	-6.69063	-5.16734	-4.99982	-6.70101	-1.31212	-1.86262	0.530159
1057	Mcam	-2.74817	3.73634	0.0197824	1.95683	2.01919	2.94074	1.52299	4.84258	6.04473	3.54226
1063	Gm4890	-4.76949	-1.21425	0.0199799	-0.281236	-6.7523	-6.58478	0.611869	0.661247	-0.379841	-0.242119
1064	Dpysl2	-0.934528	8.54123	0.0199927	8.22679	8.1505	7.55325	7.79877	8.617	9.33596	8.5631
1066	G6pc	-6.0565	-0.662226	0.0200622	0.547778	-2.84541	-4.99982	-4.37909	2.31047	4.09336	-0.586565
1067	Map4k5	-2.28719	2.98255	0.0200643	1.55255	2.03886	2.79676	-0.818371	3.43493	4.90216	2.79724
1070	Kif3a	-1.15293	4.63442	0.0201259	4.08334	4.26659	3.7584	4.22602	5.53887	5.41684	4.58471
1071	Anxa1	-2.22571	4.06741	0.0201371	2.83489	1.85132	2.01141	4.23636	4.95284	5.83942	3.20332
1072	A330023F24Rik	-2.83118	0.615895	0.0201462	0.744002	-1.70791	-2.19247	-0.472195	1.70102	1.89363	-0.0288749
1073	Trp53i11	-1.96168	4.52088	0.0201504	2.76264	3.71428	3.59637	2.73986	5.77767	5.93861	3.93841
1075	Ldhb	-2.20791	4.63402	0.0201889	2.95863	2.68024	3.42784	3.71789	4.72426	7.09135	4.49085
1076	Dlc1	-1.65038	5.41806	0.0202211	4.2438	4.16581	4.96741	3.77371	6.04908	6.94828	4.48411
1077	Adam19	-4.01441	1.08231	0.0202445	1.26938	-3.94495	1.39821	-1.41561	1.76078	3.67932	1.64851
1078	Gm7609	-2.27012	3.35175	0.0202553	3.08909	1.87341	1.94269	2.5867	4.65844	5.29673	2.69759
1080	Ssbp3	-1.12299	3.90202	0.0203109	3.95233	3.38341	2.83938	3.31719	4.44212	4.70255	3.69342
1081	Clcn2	-4.94086	-1.34798	0.0203167	-2.78374	-6.7523	-4.26285	-1.57173	-0.0697567	1.42562	-0.16748
1083	Cdc25c	-4.24816	0.273747	0.0203661	0.489283	1.6443	-4.99982	-5.11605	3.37062	0.788612	1.45734
1085	Gypc	-2.02391	4.42619	0.020427	2.27804	2.52149	3.79568	3.85645	5.58152	6.06917	3.76346
1086	Tgfb1i1	-2.75042	3.09428	0.020474	0.428315	3.18286	1.62954	-0.973093	4.07264	5.54916	3.23576
1087	Hpn	-2.02163	4.05156	0.0204994	3.23863	1.2645	3.2654	4.00375	4.18442	5.45444	4.3122
1088	Rab13	-1.00478	4.60619	0.0205746	4.15094	4.15534	3.66906	4.48324	4.99966	5.6811	4.61586
1089	Gja4	-2.37668	5.36948	0.0205867	4.03474	3.45104	3.6356	4.81518	5.74686	8.15493	4.9317
1092	Tiam2	-5.6551	-2.21847	0.0207253	-0.713347	-6.7523	-6.58478	-0.818371	0.679059	1.11407	-0.16748
1093	Foxd2os	-4.05508	-0.22307	0.0207638	-1.33307	-0.377264	-6.58478	-2.17745	1.2787	3.07959	-0.758517
1094	Ighg2b	-6.60911	-2.69599	0.0207869	-5.10566	-6.7523	-2.06122	-5.11605	3.49649	1.29906	-0.722448
1095	Stx1a	-6.23338	-0.590551	0.0208299	-5.10566	-5.16734	-6.58478	1.21188	2.23421	4.30267	0.338581
1097	Ank3	-3.67696	-0.541688	0.0209106	-1.19877	-4.43038	-1.4555	-5.11605	0.0985148	-0.182241	-0.191933
1098	Cavin1	-1.73487	6.63463	0.0209297	5.4518	5.15421	5.89019	6.00397	7.18841	8.82453	5.84177
1099	Zfp418	-4.56773	-0.520369	0.0209361	1.14858	-4.43038	-1.09293	-3.24158	2.54708	1.14199	0.0357341
1100	Fam76a	-0.885602	5.03277	0.0209467	4.54479	4.56341	4.61059	4.33859	5.30654	5.97464	4.86066
1102	Plscr3	-0.903221	6.08265	0.0209622	5.22488	5.72115	5.17552	5.48045	6.34592	6.51809	6.35595
1103	Myl4	-4.97046	-0.649248	0.0209992	-2.29831	-4.43038	-6.58478	1.77066	2.42573	1.23999	0.776906
1105	Gm9869	-4.79859	-1.90799	0.0210402	-2.4427	-2.35999	-6.58478	-6.70101	0.624951	0.573074	-1.93301
1106	Pheta1	-2.42841	1.35407	0.0210755	1.18589	0.715302	0.0151298	-1.65662	2.99389	2.42751	0.932055
1109	Gsto2	-5.53515	-3.113	0.0210989	-1.56134	-6.7523	-6.58478	-5.11605	0.892573	0.764864	-5.47734
1110	Exoc6	-0.84751	5.98071	0.0210998	6.4262	5.80636	5.37123	5.6996	6.3949	6.60258	6.56717
1112	Psd3	-1.58011	4.0882	0.0211484	3.39019	3.04374	4.15921	1.82646	5.25031	4.42136	3.70008
1113	Nfib	-1.96292	5.49628	0.0212157	4.09483	4.31983	3.98222	4.51513	6.42061	7.41129	4.47831
1114	Msrb3	-2.98245	3.7383	0.0212688	1.61771	1.51916	2.58764	1.66093	5.01025	6.34094	2.70423
1115	Fads1	-0.825277	5.39145	0.0213199	5.58054	4.79024	5.20353	4.36171	5.39271	6.00568	5.53831
1116	Tcrg-C4	-5.40445	-5.01406	0.0213267	-6.69063	-6.7523	-6.58478	-6.70101	1.11823	-0.253208	-7.0623
1117	Fermt2	-1.83323	5.16305	0.0213764	3.34417	4.31849	3.68083	4.60334	6.00032	7.32232	4.59368
1118	Tcf7l1	-1.98429	4.45369	0.0213815	3.3633	3.49918	3.8654	2.50111	5.69856	6.00505	3.75068
1119	Myo1c	-1.02929	6.8734	0.0214007	6.38	6.54791	6.28076	6.20419	7.38009	8.1867	6.50078
1121	Efcab7	-4.052	-0.0939843	0.0214624	1.53338	1.11188	-6.58478	-0.868124	2.22211	2.78419	1.94052
1122	2200002D01Rik	-1.98824	1.74574	0.0214848	-0.182832	1.14856	-0.0456242	1.75431	3.25068	3.55674	1.74827
1123	C1qtnf6	-5.4018	1.27225	0.0215	0.744002	2.21059	-6.58478	-5.11605	3.03941	4.08139	1.43356
1127	Ttll7	-4.84306	1.40766	0.0215745	1.30373	-1.79811	0.0151298	-4.37909	2.55192	4.52661	1.27309
1128	Atp1b3	-1.04563	6.98939	0.0215753	6.56543	6.64978	6.58686	6.38661	8.18457	6.44945	7.84849
1130	Tdp2	-1.40439	3.47444	0.0216039	3.3164	2.73754	2.76616	2.11597	4.51086	3.50929	3.67495
1133	Eml4	-1.16869	3.92751	0.0216656	3.70062	3.25753	3.04275	3.15852	4.39305	4.84172	3.6163
1134	Aqp8	-4.87278	-0.233074	0.021691	1.45403	1.60964	-6.58478	-6.70101	2.41514	2.47951	-0.320831
1136	Lnx2	-2.40152	3.70218	0.0217143	2.70384	2.80803	2.38963	1.65213	4.78822	5.88281	3.35027
1137	Lims1	-0.692122	6.0945	0.0217151	5.87042	5.67108	5.59357	5.95161	6.38001	6.67803	6.17834
1138	Lrrc4	-4.26055	-2.96102	0.0217503	-1.0182	-4.43038	-6.58478	-6.70101	-1.17782	-3.24114	0.250585
1139	Hbb-bs	-1.33692	5.00705	0.0217534	6.13533	3.39871	4.38604	5.66886	5.80429	5.16797	5.96024
1140	Hbb-bs	-1.33692	5.00705	0.0217534	6.13533	3.39871	4.38604	5.66886	5.80429	5.16797	5.96024
1143	Anks1	-1.49888	4.89984	0.0218231	4.83734	3.36793	4.26462	4.22898	6.16579	5.53913	3.69509
1145	Abca7	-1.53519	4.63521	0.0218331	4.67733	3.1946	5.13845	3.19834	5.79309	5.19655	4.46762
1146	Yes1	-3.74098	1.53718	0.0219044	2.09401	-0.152391	-3.41486	-0.551267	2.49775	3.45653	1.35977
1147	Rgs12	-4.6971	1.33468	0.0219116	1.88302	-0.377264	2.42365	-6.70101	3.99655	3.42278	2.34497
1148	Abcb11	-6.41099	-0.936213	0.0219425	-1.48117	-6.7523	-6.58478	-1.65662	0.272845	3.36669	-0.216808
1150	Adgra2	-4.28356	2.14432	0.0220087	1.29237	-2.84541	2.17344	-1.49156	3.67574	4.69236	0.886069
1151	Sacs	-4.50664	-0.393907	0.0220332	0.320601	-6.7523	-0.317997	-4.37909	-1.05496	2.58499	-0.0288749
1153	Fcho2	-0.823241	6.18838	0.0220549	5.93531	6.01857	5.04776	5.81543	6.65014	6.68536	5.99958
1154	4933413J09Rik	-4.7596	-3.2032	0.0221136	-2.4427	-6.7523	-2.33686	-5.11605	0.428363	0.146595	-1.85284
1156	Gm10687	-4.83078	-1.21471	0.0221162	-3.88327	-6.7523	-3.12535	1.89518	1.43362	2.63824	0.421518
1158	Cabcoco1	-4.72896	-5.74193	0.0221334	-6.69063	-6.7523	-6.58478	-6.70101	1.00981	-2.50417	-7.0623
1160	Gm9670	-4.38003	-5.46169	0.0221534	-2.78374	-6.7523	-6.58478	-6.70101	-0.0998139	-1.93857	-7.0623
1161	Eif4ebp2	-1.03026	4.61134	0.022179	3.63017	4.3802	3.97268	3.3957	5.09562	5.60289	4.16472
1162	Stac2	-4.90845	-2.104	0.0222588	-3.88327	-5.16734	-3.77743	-6.70101	-3.49974	3.49312	0.95451
1165	A930002H24Rik	-4.28159	-2.41911	0.0223395	-0.582102	-3.05186	-6.58478	-6.70101	-1.54039	-1.0395	0.712489
1166	Plekha5	-3.88675	-2.009	0.0223691	-3.5207	-4.43038	-4.99982	-3.53109	1.69227	-1.59344	-2.97484
1168	Ldb2	-2.94607	4.21286	0.0224412	3.82211	3.03069	2.9983	1.72105	5.93512	6.96742	3.31816
1170	Hs1bp3	-0.787357	5.16426	0.0225236	5.00851	4.45288	4.39321	5.02393	5.40881	5.40392	5.3103
1172	Ankrd44	-0.954987	5.10758	0.0225582	4.71185	4.32117	4.64944	4.45949	5.84677	5.62243	4.35397
1173	Tcf4	-1.19952	6.84838	0.0226129	6.05484	5.6637	6.50052	6.36322	7.41837	8.05276	6.17177
1176	Stab2	-1.19763	8.90677	0.0226565	8.45789	8.11406	8.655	8.12489	9.4281	10.3312	8.54593
1181	Tcaf1	-1.79312	3.24615	0.0227011	2.36194	2.35883	2.63196	1.56108	4.1529	4.32416	3.36501
1182	Mgll	-2.03493	6.53454	0.0227176	5.13711	5.50302	5.52668	4.9288	7.60609	8.52399	5.57229
1184	Col3a1	-5.09502	0.03776	0.0227835	2.08086	-6.7523	-2.88434	1.18773	-0.0697567	4.59639	1.03046
1186	Srms	-4.94933	-3.87031	0.0228035	-4.3687	-6.7523	-3.77743	-6.70101	-1.71547	0.639877	-1.28094
1188	Cldn12	-4.33994	-1.36408	0.0228426	-0.540879	-3.58238	-4.99982	-6.70101	-2.27735	1.60352	0.0357341
1191	Alad	-1.1251	5.04033	0.0229398	4.77239	4.30094	3.70639	5.13858	5.34679	6.28151	4.7828
1193	Ssh2	-0.697105	7.10826	0.0229866	7.46964	6.36485	7.00217	6.31039	7.37737	7.0346	7.19649
1194	Ccdc9b	-5.6351	0.47001	0.0229997	0.760585	-5.16734	-6.58478	2.37313	0.249194	4.99886	1.65538
1196	Pcdh1	-5.95179	-2.09992	0.0230684	-5.10566	-6.7523	-6.58478	-6.70101	-2.14611	1.3155	-0.652907
1197	Efnb1	-2.23891	4.37016	0.0231027	2.34555	2.81945	2.98697	3.54573	5.41613	6.81623	3.26301
1198	D3Ertd254e	-2.05182	2.39896	0.0231171	2.66472	1.99253	-0.970073	0.750197	2.76287	3.27719	2.43156
1199	Ccar2	-0.914548	4.70725	0.023129	4.43155	4.15684	3.97268	4.59418	5.27541	5.14401	4.90096
1201	Hist4h4	-3.75641	0.346434	0.023153	0.342796	-0.775023	0.285582	-5.11605	2.34992	2.48315	1.1617
1203	Celf4	-4.35061	1.02319	0.0231954	0.179738	-6.7523	1.1087	0.964322	2.22211	2.84208	0.87434
1205	Cnmd	-8.1539	-1.11525	0.0232068	-2.60316	-2.66484	-6.58478	-5.11605	3.85683	7.08267	-1.03993
1206	Grb10	-2.72602	3.35638	0.0232324	1.35922	1.4126	0.672605	3.75944	4.75397	5.86617	2.69759
1207	Cyyr1	-2.8091	4.46931	0.0232512	3.19354	2.64644	2.22579	3.79983	5.82993	7.17242	3.49325
1210	Adh4	-6.78184	-1.28741	0.0233028	-1.73643	-6.7523	-6.58478	-6.70101	1.77741	3.45467	-7.0623
1213	Slc44a1	-1.78296	4.14711	0.0233242	3.49053	3.6539	3.36504	3.03539	5.74897	5.64375	3.6057
1214	Rgs3	-2.59747	4.16608	0.0233426	2.61544	2.84575	2.06268	3.58554	5.11046	6.93637	4.15141
1215	Bpgm	-2.16219	2.90635	0.0234181	3.47051	2.90412	2.30091	-1.41561	3.75764	3.55847	3.73455
1217	Magi3	-3.81801	1.39998	0.0235438	0.603994	-0.821566	-1.54039	-1.27475	2.53734	4.75095	0.213826
1219	Acad9	-0.834649	4.49696	0.0235948	4.41332	4.38661	4.38172	3.49988	5.12271	4.70567	5.03738
1221	Klhl23	-5.38229	-2.95298	0.0236276	-6.69063	-6.7523	-4.99982	-3.53109	1.76078	0.0318835	-2.97484
1222	Fut11	-1.47348	3.24759	0.023653	2.53579	2.57637	2.57256	1.8877	4.22439	4.34232	2.63987
1223	Smarca2	-1.02727	5.4714	0.0237023	4.88065	4.65868	4.82089	5.31753	5.97261	6.76571	4.77572
1224	Meis1	-1.73727	4.45966	0.0237045	3.95052	3.84482	3.27475	3.82744	5.41281	6.38786	4.22714
1226	Syt7	-5.13282	-1.07619	0.0237265	-6.69063	-2.10845	-6.58478	-4.37909	0.490202	3.6809	-1.22941
1228	Mafg	-0.855836	5.60369	0.0237645	5.1901	5.47381	4.55796	5.28803	6.21964	5.87278	5.80015
1229	Hic1	-1.98367	3.44414	0.0237673	2.69524	1.56511	3.49337	1.55165	5.00849	3.98061	2.70091
1230	Ednrb	-6.43225	3.5525	0.0237684	2.42051	-6.7523	3.57887	3.47765	4.92045	7.56702	4.24433
1233	Dll4	-2.45408	4.53839	0.023794	2.46672	3.61074	2.10521	4.11036	5.78077	7.09983	4.16472
1235	Gm10101	-4.27681	-3.67323	0.0238045	-0.151468	-6.7523	-4.26285	-6.70101	-3.49974	0.444431	-0.912551
1236	Krt18	-5.38715	1.50755	0.0238359	2.3178	2.12114	-6.58478	-3.89366	3.57707	4.69472	0.909246
1238	Prr5l	-1.48929	5.02036	0.0238682	4.51944	5.23461	3.08587	4.94419	5.87698	6.72282	5.47273
1241	Ada	-1.15038	5.05501	0.0239513	4.96267	3.73453	5.22056	4.04802	4.87094	5.98238	5.61388
1242	Hmbox1	-1.12656	4.45451	0.0239818	4.11431	4.10023	4.17926	3.44492	5.57082	5.23757	3.96353
1244	Zfp157	-3.10684	2.11109	0.0240177	2.5115	2.51682	0.0151298	-3.89366	4.10099	2.34583	2.46322
1247	Plscr4	-2.84244	3.16501	0.024092	2.9037	0.505084	1.229	3.13976	4.37541	5.19043	3.02384
1249	Hist1h3f	-4.81658	-1.62475	0.0242361	-0.281236	-6.7523	-6.58478	-1.34346	-1.71547	1.98383	-0.872473
1250	Ralgapa2	-2.74603	3.85608	0.0243057	1.97115	1.79844	2.62223	2.4962	5.26807	6.03948	3.13615
1251	Gm15545	-3.05498	0.508216	0.0243545	-0.386846	-3.58238	0.816096	0.665309	2.31617	2.55761	0.574327
1253	Rarg	-3.33573	3.96201	0.0244023	2.99061	1.2077	0.235396	3.12395	5.04672	6.06705	2.80344
1254	Gm12870	-4.4621	-3.46824	0.0244557	-3.5207	-6.7523	-2.19247	-6.70101	0.995666	-2.9001	-2.0179
1256	Arhgef12	-0.989307	6.01566	0.0244998	5.60026	5.562	5.40497	5.30777	6.42589	7.29343	5.40912
1257	Igsf23	-3.42315	1.87898	0.0245076	0.103789	-1.19771	1.38676	0.861229	3.18364	5.08169	2.21615
1258	Meis2	-2.55254	4.29084	0.0245297	2.77902	3.03723	3.08233	2.75637	5.77146	6.74005	3.58426
1259	D3Ertd751e	-2.45686	1.96595	0.024614	2.55493	2.32184	1.87874	-2.61355	3.09022	3.30215	3.53669
1260	Unc45bos	-3.94965	-2.03851	0.0246515	-3.88327	-2.22874	-4.26285	-6.70101	1.16953	-0.548113	-1.93301
1261	Tnks1bp1	-2.08743	3.2839	0.0247234	3.16268	2.7295	1.12258	2.37313	4.57529	4.77195	3.10135
1262	Plekhf1	-2.29517	2.11587	0.0247282	2.10054	1.37182	1.82884	2.44109	4.10265	5.01342	2.93629
1263	Slk	-0.875293	5.2456	0.0247416	4.99368	4.88296	4.63741	4.3924	5.68099	6.09351	4.6498
1264	Tmem263	-4.56034	2.35307	0.024745	1.82113	1.42262	1.24177	-3.89366	4.63582	5.68467	2.59055
1266	Gimap5	-2.3475	3.91176	0.0248259	2.46166	3.03069	1.2794	2.70625	4.71133	6.39778	2.94192
1268	Atg16l2	-1.4707	3.18676	0.024889	3.19659	3.02413	0.977459	2.63214	4.21831	3.27299	3.79801
1269	Rai2	-6.57926	-1.44308	0.0249506	-6.69063	-1.89432	-6.58478	-6.70101	3.11333	3.52528	-1.93301
1270	Ikbip	-1.47711	3.63991	0.0249732	3.13433	3.68753	3.00206	1.55165	4.55131	4.76972	3.58066
1273	Msh5	-3.5771	0.236585	0.0250103	-0.120771	-1.13759	-2.49732	0.0671707	3.53123	1.87711	1.13246
1274	Ptprg	-4.65583	0.091575	0.0250221	0.744002	-1.02438	-6.58478	0.629903	2.95055	2.91672	1.01985
1277	Tmem86b	-4.99604	0.341942	0.025076	0.407406	-6.7523	1.13632	-2.61355	2.72479	2.39694	-0.722448
1280	Sfn	-4.12023	0.889901	0.0251201	1.39152	2.03233	-2.49732	-6.70101	2.44667	3.30009	1.11263
1282	Bbs9	-1.25563	3.25855	0.0251526	2.92959	2.19898	2.72128	3.46515	4.15767	3.90386	3.68841
1283	Mageh1	-6.70849	-0.850645	0.0251626	0.566761	-6.7523	-6.58478	0.861229	2.20377	3.28138	0.530159
1284	Hspg2	-2.42345	5.50164	0.0251698	3.69631	3.73252	4.52961	4.23783	6.86621	7.74096	4.38737
1285	Dock9	-4.48256	1.9907	0.0251731	0.275158	-4.43038	0.746134	1.94644	4.29106	4.35828	0.545032
1287	Car7	-4.74966	-0.832895	0.0251892	0.0508405	-5.16734	-4.99982	0.169351	1.14411	2.1443	-0.216808
1288	Wfdc1	-6.77073	-1.36276	0.0252319	0.407406	-6.7523	-6.58478	-6.70101	0.877225	-1.08194	0.117611
1290	Slco2a1	-2.47109	5.3457	0.0252323	4.80473	2.73754	4.25363	4.11996	5.74211	7.60137	4.62814
1291	P3h4	-4.74398	-2.87068	0.0252924	-1.26436	-5.16734	0.0151298	-6.70101	2.82018	-0.00847425	-2.1081
1294	Nedd4	-1.95686	6.12989	0.0253881	4.44956	5.11536	5.13418	5.47298	7.00287	8.29145	6.17177
1295	Phactr2	-0.829175	4.9139	0.0253937	4.54479	4.1673	4.54257	4.58728	5.62982	5.22729	4.48315
1296	Igfbp7	-2.54563	5.54715	0.0254017	3.78612	3.42137	4.36869	3.59934	6.48847	7.89274	3.94122
1297	Ecscr	-2.18278	4.6938	0.0254528	3.71132	2.78879	3.70639	4.38976	5.41348	7.12875	4.38737
1301	Sorbs1	-3.65501	2.34352	0.0255406	2.57382	2.58532	1.80323	-3.89366	4.389	4.84739	3.10135
1302	Sptan1	-1.39458	6.31793	0.0255523	5.47019	5.91902	5.94343	4.95049	7.26134	7.88596	5.62792
1303	Adgrl3	-2.17647	0.995688	0.0255546	0.407406	1.52847	-1.03019	-1.0863	2.14731	1.89363	2.80034
1308	Gm17907	-4.47962	-1.84496	0.0256399	-0.350777	-6.7523	-2.33686	-6.70101	-1.81169	0.286603	-0.833479
1309	Rab27a	-2.78972	3.66932	0.0257164	2.3178	1.9585	0.285582	2.99421	4.4038	5.96164	3.08618
1313	Xpc	-1.37215	4.98094	0.0258447	4.40147	3.94205	3.07164	5.23157	5.06377	6.43729	4.84422
1315	Tubgcp2	-1.07301	4.45386	0.0258577	4.8816	4.05746	3.98032	3.07871	4.78103	4.63456	5.17641
1316	Pam	-2.6665	3.96157	0.0259166	2.49673	2.71734	2.81396	0.716839	5.04929	6.10804	2.95312
1317	Tanc1	-1.41438	4.76889	0.0259645	4.20949	3.573	4.13717	4.51634	6.08751	5.7987	3.71331
1318	Rbms1	-0.8983	6.51166	0.0259765	5.9123	5.93398	6.39661	5.56431	7.00021	7.3576	6.00396
1320	Fbxo10	-3.77305	1.2334	0.0260205	0.547778	-4.43038	2.21935	-0.551267	2.12799	3.53057	1.35133
1321	P2ry1	-6.08179	1.04834	0.0260374	0.251888	-0.342912	-3.77743	-6.70101	3.92745	4.07658	-0.0510707
1322	S100pbp	-1.15463	2.9634	0.0260473	2.66031	2.44982	2.45139	3.41922	4.26917	3.37652	3.85433
1323	Plcb3	-1.3636	3.919	0.0260949	3.22973	2.86425	3.36796	2.78482	4.91294	4.49898	3.20566
1324	Cxcl13	-2.1431	7.08146	0.0261245	5.01025	3.65603	5.98626	6.87889	7.69289	5.78696	8.65471
1325	Thsd1	-3.64902	3.26731	0.0261398	2.5785	1.36144	-2.49732	2.19077	3.541	5.75341	3.06312
1326	Plxna4	-1.93681	3.45603	0.0261525	2.647	2.01919	1.17677	2.59131	4.19219	4.9569	2.0011
1327	Ghr	-2.31019	2.75833	0.0261987	1.85241	-0.377264	3.40816	1.18773	3.68898	4.07778	2.28864
1328	Trim56	-1.02653	5.10988	0.0262142	4.98401	3.87249	4.69888	5.07254	5.94343	5.53475	4.53156
1329	Stox2	-4.40233	1.74775	0.0262528	0.901831	-3.29287	3.31457	-3.53109	3.28307	4.31805	0.850591
1330	Mcc	-3.67076	2.35165	0.0262911	1.09728	-2.66484	1.75951	0.498659	2.88684	4.54851	1.92354
1331	S100a16	-2.00739	5.66322	0.0263376	4.21401	4.31446	4.40177	4.8201	6.48055	7.87932	4.8123
1332	Cpne2	-1.6015	4.91835	0.0263474	4.18666	3.8578	3.62589	3.62654	5.45607	6.25405	3.96492
1334	Gng11	-1.98282	5.65478	0.0263678	4.36126	4.01836	4.65183	4.3427	6.35357	7.44344	4.69134
1335	Gm17057	-4.0177	-0.20659	0.0263687	0.856268	-6.7523	-0.394958	1.09989	1.51521	1.63661	0.658801
1337	Vsig2	-5.05936	-2.63598	0.0264046	-6.69063	-6.7523	-4.26285	-5.11605	-1.91478	1.91537	-0.872473
1339	Rpa2	-1.50968	3.59061	0.0265186	3.21175	3.573	3.55605	0.978466	4.1813	4.78603	4.0982
1341	4930402H24Rik	-1.70861	4.31289	0.0265859	3.76983	2.41009	3.56115	4.0413	4.41713	6.3881	3.89553
1344	6330403L08Rik	-3.83756	0.037666	0.0266805	-1.56134	0.596425	-1.7268	-6.70101	3.0802	1.13275	0.19509
1345	Atg9b	-5.88767	-3.56969	0.0267175	-6.69063	-6.7523	-6.58478	-6.70101	-0.738932	1.62346	-3.89237
1346	Cd99l2	-1.44915	4.80477	0.0267878	4.3213	3.17696	4.22338	4.8598	5.39339	5.97819	4.67368
1349	Vps36	-0.709764	5.19788	0.0269539	5.38519	5.0196	4.95098	4.78733	5.77405	5.63926	5.4147
1350	9330179D12Rik	-4.73766	-3.54862	0.0270148	-2.78374	-6.7523	-6.58478	-6.70101	-0.60358	-2.50417	-3.89237
1351	Gm12276	-5.17356	-4.18674	0.0270579	-1.19877	-6.7523	-6.58478	-6.70101	-0.0403129	-1.17075	-4.74037
1354	Ccdc88c	-4.90617	-0.141173	0.0271165	-6.69063	-6.7523	0.614889	0.287671	3.43493	2.85338	-0.242119
1355	Exoc6b	-1.68798	3.60664	0.0271283	3.74296	3.21204	1.26697	3.30039	4.16717	5.15032	3.76027
1356	Akr1b8	-2.46308	4.63961	0.0271341	3.63017	2.29482	3.155	4.5127	5.13648	7.39833	4.32733
1357	Cd27	-2.88031	0.545756	0.0271477	-1.73643	0.324512	-3.12535	-1.94613	1.68348	2.15347	0.588754
1358	Ankrd26	-1.20654	3.46834	0.0271732	3.96132	2.07106	2.74389	2.23268	3.87626	3.37847	3.08872
1359	Sigirr	-3.72533	1.69433	0.027207	1.82901	-2.50438	1.75951	1.58901	3.63981	4.90895	1.8948
1361	Gpr143	-6.31999	-2.72923	0.0272177	-5.10566	-6.7523	-6.58478	-6.70101	1.76078	1.93678	-7.0623
1363	Gimap6	-1.81629	7.05125	0.0272664	5.93485	5.60112	5.79541	6.3243	7.13718	9.45619	6.5929
1367	Clic4	-1.41254	7.05375	0.0274323	6.75891	7.29218	5.62376	5.35934	7.69658	8.22881	6.97052
1368	Mtus1	-0.960841	6.66838	0.027462	6.23771	6.05887	6.34577	5.90284	6.66279	7.78026	6.96414
1370	Ercc4	-1.24936	3.71095	0.027503	4.18666	3.18874	2.16676	3.79584	4.49083	4.06811	4.3455
1371	Esco2	-3.08427	0.226109	0.0275067	-2.4427	1.39235	-3.12535	-2.61355	2.43624	1.1784	2.45537
1373	Dnmt3b	-3.60106	-0.628639	0.0276005	2.13274	-0.602556	-4.26285	-4.37909	0.643213	1.28243	0.712489
1374	Robo1	-5.36024	-0.471366	0.0276036	-0.214893	-0.643779	-4.26285	-6.70101	2.92092	3.50033	-1.57044
1375	Pik3c2b	-2.29118	4.32419	0.0276394	2.70812	3.06308	2.5675	2.6455	5.59272	6.35468	2.6741
1376	Mylip	-0.945677	6.8266	0.0276448	6.65935	6.16675	6.697	6.5031	7.4079	8.0739	6.41204
1378	Pglyrp2	-5.45162	-1.36366	0.0277084	-3.88327	-1.02438	-6.58478	-4.37909	1.62954	3.3979	0.232323
1379	Csnk1a1	-0.699495	6.81871	0.0277157	6.56838	6.53209	6.20495	5.95608	7.08657	7.36737	6.28297
1382	Arl4a	-1.31473	4.71838	0.0278586	3.98797	3.48012	4.50334	4.16085	4.74237	6.54731	4.65581
1383	Ackr4	-4.47721	2.34786	0.0278917	1.60858	-5.16734	3.41663	1.42311	3.68237	4.87122	2.10009
1385	Myo18a	-0.922003	5.78422	0.0279328	5.49951	4.97349	5.74921	4.87311	6.21469	6.56997	5.27449
1387	Tmem47	-3.21412	2.81568	0.0281088	0.0775578	-1.54285	1.82036	3.13029	3.70863	5.44139	2.45143
1388	Pros1	-1.2606	7.27225	0.0281192	6.7263	6.78358	6.18939	6.77586	7.60827	8.84423	7.20222
1389	Hist1h2ae	-3.60235	0.360325	0.0281235	-0.759889	-0.643779	0.691341	-6.70101	2.16005	1.24858	1.38479
1390	Pgghg	-1.2941	5.06516	0.0281387	4.42116	3.93332	4.07966	4.92241	5.30295	6.66385	4.61586
1392	Trove2	-1.05564	4.59763	0.0281527	5.03942	4.17473	3.87976	4.27125	5.31225	5.47471	4.55655
1393	Stbd1	-2.91755	1.37542	0.0281716	1.71451	-1.26045	-1.4555	2.18468	2.41514	3.10346	2.11013
1394	Cdh4	-3.85722	2.28371	0.0281797	0.154864	1.21924	-3.12535	1.40227	4.37404	4.74414	1.92354
1395	Rfx3	-3.71066	-1.7596	0.0281818	-3.5207	-1.79811	-3.77743	-6.70101	0.764959	-0.461525	-0.953773
1397	Tmem30a	-1.19148	6.50231	0.0282036	6.57806	6.6439	5.41204	4.84057	7.02131	7.50174	6.24134
1399	Ncoa3	-0.602265	8.04965	0.0282306	8.08627	7.63618	8.00762	7.31501	8.48448	8.246	7.82573
1402	Dclk2	-3.2478	-1.16716	0.0283052	-1.64623	-0.86966	-4.99982	-2.61355	1.583	-0.327847	0.321406
1403	Gm11209	-5.62211	-3.83622	0.0283528	-2.29831	-6.7523	-6.58478	-6.70101	0.892573	0.846328	-7.0623
1404	Zhx1	-0.793099	4.74485	0.0283534	4.85675	4.19241	4.05637	4.41598	4.92512	4.73653	5.49493
1405	Mansc1	-2.53027	2.8724	0.028446	0.603994	0.56058	3.34448	1.96076	4.19064	5.60832	2.74988
1406	Cngb1	-4.38335	-2.8167	0.0284602	-6.69063	-0.821566	-6.58478	-6.70101	0.272845	1.41803	-1.38987
1408	Colec11	-4.03715	2.45493	0.0284754	2.36194	2.01919	1.72356	-6.70101	3.26844	4.11935	3.25398
1409	Pcdhb22	-4.66271	-1.49879	0.0284754	0.675696	-4.43038	-6.58478	1.21188	1.03769	2.02939	0.28643
1410	Zfp458	-4.6507	-2.34086	0.0285268	-1.56134	-3.58238	-6.58478	-6.70101	-0.787026	1.44816	-3.15541
1411	Knop1	-0.938155	5.06694	0.0285296	4.86923	4.18948	5.18547	4.31091	5.81591	5.46415	4.75268
1413	Notch4	-2.52271	2.43249	0.0285798	0.658102	1.60964	0.101717	0.876415	4.12556	4.34433	1.39303
1415	Tcp11l2	-1.39814	6.23485	0.028822	5.95975	5.56765	4.51127	6.57176	6.75934	7.75572	6.30143
1416	Asap1	-1.30152	5.40368	0.02883	4.89387	4.75202	5.70898	3.71367	6.40263	6.42171	4.88278
1417	Nova2	-4.64471	0.626886	0.0288576	0.103789	-2.50438	-0.209744	-4.37909	3.65788	2.41993	-0.0510707
1418	Col4a2	-2.51722	4.3769	0.0288875	3.09564	3.41637	2.71671	2.26765	5.94665	6.49684	3.12629
1419	Phf20l1	-0.933138	4.83868	0.0289084	5.01716	4.18507	4.51127	3.87169	5.59682	5.25791	4.11823
1421	Ago3	-1.29052	5.02778	0.0289195	3.82803	4.38533	3.78481	4.54751	5.8354	6.15989	4.28588
1422	Sema4a	-1.64004	3.26007	0.0289212	3.15956	2.81945	1.65839	2.80082	4.53673	3.95723	3.65452
1426	Bmp2k	-0.59003	6.71002	0.0290141	7.03058	6.429	6.49587	6.02243	7.18003	6.6956	6.70868
1428	Efna1	-2.02754	4.83686	0.0290691	2.70384	3.24063	3.87362	4.75277	5.64916	7.60764	4.15748
1429	Fam124a	-2.65912	5.05936	0.0290752	3.52491	3.24346	2.2825	4.35495	5.88468	7.8953	3.66647
1430	Jazf1	-4.52429	-0.965473	0.0291712	1.68875	-3.29287	-6.58478	1.52299	1.40179	1.85479	1.58516
1432	Agap3	-1.03126	4.35515	0.0292057	3.58666	3.63032	3.95146	3.2312	5.14931	4.30267	4.18741
1434	Ldlrad3	-3.52805	-0.660056	0.0292529	-6.69063	0.955056	-2.88434	-1.20916	3.25959	1.43317	3.60924
1435	Tmx4	-2.30557	2.93909	0.0292945	2.70384	1.74355	0.0445736	0.766592	2.80809	4.3373	2.74667
1437	Mks1	-4.84406	0.533124	0.0293033	2.1391	-6.7523	-0.281002	1.70413	3.19606	0.811976	2.98073
1441	Gm12917	-4.83368	-4.785	0.0293431	-6.69063	-6.7523	-6.58478	-6.70101	0.175821	-0.808176	-7.0623
1442	Nxn	-5.04377	1.34915	0.0293566	0.489283	-6.7523	1.98127	-0.25807	3.24472	4.09693	0.0145177
1443	A2ml1	-3.64184	-3.82209	0.0293689	-6.69063	-6.7523	-6.58478	-6.70101	-4.34774	-0.998278	-2.97484
1444	Ptpdc1	-3.52754	-0.246013	0.0293835	-0.42384	-3.29287	-4.26285	-4.37909	-1.05496	0.109362	0.338581
1447	Ecm2	-4.56093	-0.124111	0.0294995	1.00286	-6.7523	-0.0456242	2.15385	1.56395	3.71229	1.6207
1449	Rnu3b4	-3.70989	-1.74209	0.0295652	-2.99019	-6.7523	-1.22723	-3.24158	0.530003	-1.0395	-1.38987
1450	Zmym2	-1.09568	4.699	0.0295667	4.94282	4.2652	4.72185	3.76149	5.67268	5.3239	4.8015
1453	Bcl9l	-1.36117	3.48591	0.0296529	3.18742	2.88975	2.97172	2.41012	4.55131	4.25871	3.30512
1454	P3h1	-4.76962	-0.616974	0.0297107	-0.909267	-6.7523	-0.175392	-2.45309	1.54465	2.74528	-1.44759
1455	Fam57b	-4.6265	-1.26058	0.0297109	-3.23119	-5.16734	-3.41486	-3.89366	1.62035	1.68802	-3.60287
1456	Agxt	-3.85918	1.62908	0.0297219	1.37007	-5.16734	0.977459	1.41273	2.17895	3.46023	1.18088
1457	Gabbr1	-2.8107	1.87465	0.0297223	1.89057	-2.10845	1.02255	1.32689	3.42177	2.80762	0.897704
1459	Pard3	-3.65203	-2.6054	0.0297989	-4.3687	-4.43038	-1.7268	-1.74682	2.57112	0.752841	-2.30741
1460	Chst7	-2.77192	3.36654	0.0298051	1.96401	0.968796	3.4987	1.33791	4.61747	5.86058	2.85805
1462	Wars2	-3.96671	2.11393	0.0298314	3.31359	1.97902	-6.58478	3.10795	3.67574	3.93346	3.70506
1463	Gm15982	-4.64452	-5.69843	0.0298407	-6.69063	-6.7523	-6.58478	-6.70101	1.13123	-7.14803	-2.0179
1464	Zfhx3	-0.935091	6.17008	0.0298505	5.82729	5.95052	5.70264	4.89191	6.97768	6.60989	5.52665
1465	Ctla2a	-1.80438	3.63824	0.0298514	2.647	3.46323	1.55988	3.80381	4.68072	6.095	3.5028
1467	Wdr54	-3.9187	-2.04653	0.0298633	-0.281236	-5.16734	-4.26285	-4.37909	-1.62528	1.00679	-1.33438
1468	Zfp580	-4.38682	-2.98376	0.0299035	-1.83265	-5.16734	-6.58478	-6.70101	-2.58221	-0.277661	-1.44759
1470	Nostrin	-1.76319	4.77542	0.0299386	2.37277	3.62382	4.26619	3.61753	5.40347	6.85277	4.28919
1471	Thrsp	-2.09316	3.57132	0.0299432	2.52126	2.60305	2.63196	1.11277	4.7466	5.20374	2.37441
1472	Enc1	-0.989626	4.39148	0.0299577	4.45721	4.12958	3.83412	4.12633	5.09562	5.11142	4.83214
1473	Etv5	-1.42479	5.4625	0.0299631	5.74426	5.52818	3.60874	3.97582	6.23252	5.01971	6.64517
1474	Afdn	-0.90031	4.67292	0.0299981	5.13711	4.21996	3.80861	4.44556	5.18637	4.76299	5.23031
1475	Pcdhb5	-6.203	-4.20954	0.0300272	-6.69063	-6.7523	-6.58478	-5.11605	2.95421	1.3073	-7.0623
1477	Star	-4.00323	-0.673373	0.0301589	0.693078	-3.05186	-6.58478	1.02009	0.73121	1.94209	0.421518
1479	Gm15644	-4.41104	-3.59503	0.030192	-2.29831	-4.43038	-4.99982	-6.70101	1.20685	-1.79047	-3.36186
1480	Ppef2	-4.77672	-3.57796	0.0302164	0.658102	-6.7523	-4.26285	-6.70101	1.11823	-5.56306	-0.267882
1482	Klf13	-0.532484	8.24378	0.0302206	8.47855	7.96446	7.67489	7.84449	8.24635	8.73321	8.21168
1483	Plp1	-4.12013	-3.20441	0.0302344	-1.19877	-5.16734	-6.58478	-0.0428021	0.661247	0.398869	-1.85284
1485	Cmpk2	-1.35646	4.7187	0.0303116	5.42084	4.91702	4.40886	2.24443	5.57499	5.41159	4.99806
1488	Lama3	-5.2682	-1.6106	0.0304345	-3.88327	-5.16734	-4.99982	-6.70101	0.449272	1.88815	-4.25494
1489	Lmcd1	-2.12985	2.83394	0.0304749	1.25774	1.23069	1.53934	2.4664	4.10923	3.9401	3.09125
1490	Cyp4a12a	-6.63193	-0.232894	0.0305065	0.776979	-6.7523	-4.26285	-2.61355	0.764959	4.64842	-0.16748
1492	Akap2	-3.50183	-1.30565	0.0305322	-0.807983	-3.05186	-4.26285	-3.53109	-0.402883	1.66255	-1.50771
1493	Rai14	-4.73131	0.377393	0.0305452	1.00286	2.00592	-2.88434	-6.70101	2.24621	3.92545	2.52829
1495	Miga2	-1.8301	2.82285	0.0305901	2.86588	0.913033	2.10521	3.06882	4.50088	3.4056	2.69426
1499	Klhl8	-3.12333	0.966594	0.0307107	0.566761	-0.821566	1.76836	-2.3087	2.96151	3.55674	0.976621
1500	Eps8l1	-2.49708	1.46999	0.0307119	1.9204	0.578613	0.746134	-1.74682	3.12961	3.1569	0.559754
1501	Deup1	-6.3347	-0.599742	0.0307913	0.275158	-6.7523	-6.58478	1.44364	1.46476	4.26824	-0.320831
1503	Ccdc160	-6.16213	-1.58781	0.030869	-6.69063	-6.7523	-6.58478	1.21188	1.45445	3.17277	0.156871
1505	Prkd3	-2.1785	3.99938	0.0309548	2.98003	1.55604	3.30852	3.25754	4.82369	6.01798	2.87287
1506	Rnf152	-4.37975	-3.77091	0.0309765	-6.69063	-6.7523	-6.58478	-5.11605	0.363753	-3.06056	-4.74037
1507	Art3	-3.22734	3.28793	0.0309914	2.47176	-0.244509	1.99642	3.27197	4.55975	6.04195	2.89625
1508	Gm28809	-3.93565	-1.51725	0.0310248	0.023619	-1.54285	-2.67789	-6.70101	0.748183	1.1784	-0.294114
1509	Supt16	-0.740069	5.11516	0.031061	5.03261	4.46019	4.72185	5.01452	5.30582	5.726	5.29002
1510	Flywch1	-1.15369	3.80009	0.0310914	3.21175	3.29346	2.77935	2.82451	4.47435	4.64761	3.06827
1512	Kcnab2	-1.66324	3.15258	0.0311939	3.22077	3.10412	0.44864	2.15385	3.44277	3.55847	4.48893
1513	Nfatc2	-4.32817	-3.2953	0.0312357	-6.69063	-6.7523	-6.58478	-6.70101	-4.34774	-2.50417	1.69593
1514	Tox2	-6.76051	-1.69668	0.0312518	0.364656	-6.7523	-6.58478	-5.11605	3.25959	2.76337	-7.0623
1516	Fbxl7	-6.17184	-3.11876	0.0313096	-6.69063	-6.7523	-6.58478	-6.70101	-1.62528	1.52086	-0.996209
1517	Nckipsd	-1.49962	4.85149	0.0313396	4.98224	3.98156	5.32623	2.11597	5.2278	6.08814	4.62289
1520	A830008E24Rik	-3.96398	-3.11173	0.0313843	-5.10566	-6.7523	-4.26285	-1.57173	-0.0697567	-1.36667	-0.652907
1521	Inhbe	-4.76235	-4.19518	0.0313915	-6.69063	-6.7523	-6.58478	-6.70101	-4.34774	0.303186	0.0772534
1523	Akap12	-1.84812	4.70424	0.0314076	3.38218	4.18654	3.38244	3.69452	6.02665	6.20746	4.35503
1524	Icam2	-1.36719	6.17865	0.0315107	5.51913	5.07305	5.6664	5.95697	6.70659	7.63492	6.21426
1525	Apol7c	-2.18053	2.57253	0.0315291	0.809219	0.763396	0.595126	2.79284	3.97689	2.66736	3.62333
1527	Nos3	-3.09303	2.45441	0.0316007	0.342796	1.88794	2.26384	-3.00057	3.58181	4.86774	2.52454
1531	AA386476	-3.19657	-0.799384	0.0316903	-0.668259	-2.35999	-3.12535	-3.89366	1.15688	0.109362	-1.44759
1532	Sdcbp2	-3.76198	-4.5092	0.0317193	-0.759889	-6.7523	-6.58478	-1.84303	-2.14611	0.0118457	-2.41844
1536	Jcad	-3.2697	3.78184	0.0318637	3.38752	-0.643779	3.25284	1.78683	4.352	5.96458	2.61189
1544	Ino80c	-0.923528	4.89264	0.0319826	5.02833	4.64804	4.52309	4.29263	5.23308	5.75341	5.4147
1545	Ttc7b	-1.54941	3.71151	0.0319948	2.87733	2.7295	4.01047	2.42569	4.70374	5.60247	2.99975
1546	Ipo9	-0.78117	5.39869	0.0320342	5.54509	5.46777	4.53351	4.93425	5.62696	5.74433	6.31667
1547	Slc35e4	-2.73593	1.99554	0.032045	1.24601	1.73554	2.12602	-3.00057	3.10017	3.89432	2.73049
1549	Otud3	-4.27791	-2.39519	0.0320718	-1.73643	-5.16734	-2.88434	-6.70101	0.861712	-2.29004	-1.33438
1550	Pum1	-0.569183	6.21579	0.0321058	6.33642	6.11633	5.95656	5.83256	6.52185	6.67604	6.49121
1551	Nr5a1os	-4.29979	-5.61079	0.0321301	-6.69063	-6.7523	-6.58478	-6.70101	0.150509	-7.14803	-1.57044
1552	Gm15675	-4.31757	0.928986	0.0321339	1.56204	1.4126	-0.209744	-6.70101	3.71511	3.70138	0.932055
1555	Gpc4	-4.77892	-0.711074	0.0321706	-1.48117	-3.05186	-1.94093	-6.70101	-1.05496	4.00869	0.95451
1558	Leng9	-1.90993	2.74142	0.0322044	3.47302	0.809939	1.91107	1.76251	2.56155	3.996	3.62508
1560	Cd209b	-4.38965	2.50154	0.0323684	1.82901	-4.43038	1.82036	2.47641	2.78771	5.57755	2.87581
1564	Ipo11	-1.1797	5.03859	0.0325013	4.55789	4.37376	3.76726	4.67131	5.2607	6.36804	4.72193
1571	Wdr90	-2.81646	1.1411	0.0327942	1.73144	1.0869	-3.41486	-2.61355	1.96333	1.73156	0.617182
1576	Nudt16	-0.916436	4.82325	0.0329318	4.51333	4.62762	5.07209	3.54335	5.49178	5.41541	5.08523
1578	Crebbp	-0.595826	7.3525	0.0330057	7.50759	7.21681	7.07532	7.02893	7.94268	7.86743	7.09465
1579	Prkcq	-1.05068	3.51489	0.0330554	4.67515	3.22641	3.03177	2.87453	3.75764	4.25445	4.56842
1580	Pla1a	-4.35443	-3.46249	0.0331112	-6.69063	-6.7523	-6.58478	-6.70101	-5.08471	0.459305	-0.348052
1582	Elf1	-0.655015	6.38017	0.0331369	6.81531	5.87089	6.37974	6.17262	6.68251	6.97294	6.64797
1583	Acadl	-0.835584	5.54561	0.0331401	5.903	5.49117	5.58483	4.22454	6.07957	5.8693	6.01134
1584	Chst15	-1.61132	5.9662	0.0331831	5.38385	4.90814	5.58044	4.91232	6.79653	7.91102	5.10355
1585	Chst15	-1.61132	5.9662	0.0331831	5.38385	4.90814	5.58044	4.91232	6.79653	7.91102	5.10355
1587	Ccdc18	-4.62824	-1.34836	0.0332436	-5.10566	-1.89432	-3.77743	-6.70101	1.20685	0.811976	0.232323
1588	Ptpn21	-4.48426	0.161835	0.0332444	1.42312	1.50036	-6.58478	-6.70101	2.22211	1.14199	-0.0510707
1589	Tspan12	-2.8304	4.2118	0.0332657	2.22525	3.64109	0.403902	4.14055	5.5346	7.40194	3.91283
1590	Tjp1	-2.4137	4.0337	0.0332847	3.00808	2.3949	3.45551	2.09015	4.85144	6.59733	3.37545
1592	Adam12	-5.05849	-2.43357	0.0333092	-4.3687	-3.94495	-6.58478	-6.70101	1.88875	1.50661	-7.0623
1593	Ripor1	-0.777059	5.54584	0.0333138	4.95638	5.28353	5.2302	4.85501	5.79768	6.5056	5.4566
1594	Fam107b	-0.934893	4.85813	0.0333293	5.03175	4.50685	4.98744	4.93787	5.76104	5.5767	5.73678
1596	Slco3a1	-2.06084	3.75574	0.033364	2.58782	1.07425	3.82567	2.31858	4.44862	4.92979	3.11388
1600	1700029I15Rik	-4.16728	-3.30226	0.0334526	-1.26436	-6.7523	-4.99982	-6.70101	0.643213	-4.8261	-3.89237
1601	Pkd2	-1.89451	3.04618	0.0335022	2.25482	1.11188	2.76616	1.77877	4.37267	4.28817	1.71578
1602	Card10	-2.18413	3.24247	0.0335343	0.744002	2.51682	3.11045	0.498659	4.26328	5.74053	2.58336
1604	Lpar6	-1.28545	6.42589	0.0335628	6.01176	5.36566	5.8475	5.46232	6.43608	8.06048	6.05193
1605	Fzd4	-4.29358	1.84389	0.0335953	0.988854	-4.43038	2.69367	-0.361164	3.68458	4.41087	0.469084
1606	Hecw2	-3.02099	3.70565	0.033601	2.12636	1.98579	2.47321	0.417927	5.16045	6.22742	2.04361
1607	Zdhhc18	-1.40325	4.48505	0.0336056	3.85916	3.21492	4.6578	3.22824	5.22173	5.38944	4.24888
1611	Ppfibp1	-1.6785	4.02715	0.0337361	3.35786	3.62599	2.44036	2.97671	4.55252	6.04719	3.6338
1613	Atp2b4	-3.97998	4.09642	0.0337805	2.42572	1.17251	2.41803	0.861229	6.07999	6.82361	2.50945
1614	2900026A02Rik	-5.09909	1.79516	0.0337885	1.05757	-3.05186	-0.394958	-0.770276	4.39575	5.17362	-0.191933
1615	Grina	-0.829774	7.48743	0.0338119	7.52498	7.24743	7.60419	6.07563	7.99938	7.71669	7.74239
1619	Rcbtb1	-3.00996	2.91783	0.0339405	1.54299	-0.643779	3.56877	1.39174	4.18442	5.05318	2.93064
1620	Mrc2	-5.00354	-4.53198	0.0340236	-6.69063	-6.7523	-6.58478	-6.70101	-4.34774	1.71925	-0.687259
1623	Pdlim1	-2.0655	4.8933	0.0342385	3.60285	4.06388	2.00393	4.24662	5.29287	7.14394	4.26245
1625	Mest	-5.24739	2.18639	0.0342794	2.75024	0.747542	-4.99982	1.2238	4.85046	5.74698	2.12999
1630	Nbn	-1.01863	4.13034	0.0344669	4.12875	3.92277	3.59885	2.62766	4.06927	4.77344	4.84045
1632	Hsd3b3	-6.45392	-0.243787	0.0345993	-0.350777	-6.7523	-6.58478	1.57976	2.20377	3.5376	-0.00701551
1633	Unc45b	-3.80652	2.61634	0.0346071	1.4843	-0.643779	2.077	-0.868124	4.28816	5.2087	1.57795
1634	Ssx2ip	-3.75767	2.21576	0.0346205	1.8132	-0.523485	-0.518694	1.687	4.0608	4.69472	2.45143
1635	Hba-a2	-1.51402	3.47506	0.0346251	4.72775	1.80612	2.16005	4.40686	4.39575	3.47677	4.57206
1638	Scn3a	-4.28546	-4.52302	0.0346469	-6.69063	-6.7523	-3.41486	-3.53109	1.05143	0.986401	-5.47734
1639	Zfp740	-1.35241	4.38808	0.0346583	4.52551	4.04617	4.17926	1.84202	5.28489	4.84243	3.98414
1640	Fgd6	-1.23231	4.67206	0.0346972	4.82063	3.03397	4.70235	3.85836	4.84455	5.48837	4.54364
1642	Gchfr	-2.85548	2.58633	0.0347421	-0.247683	0.0421125	0.381001	1.91001	3.499	5.17475	1.45734
1643	Eid2b	-2.34879	0.71956	0.0347614	-0.386846	-1.70791	-0.394958	-0.678646	1.88108	1.11407	0.603038
1645	Plekhh3	-4.08898	-1.92513	0.0348464	-4.3687	-6.7523	-6.58478	-2.17745	-0.60358	-0.998278	-3.15541
1646	Stc1	-4.88305	-3.07366	0.0348911	-0.540879	-6.7523	-6.58478	-4.37909	-1.31212	-0.738635	-1.38987
1648	Rffl	-1.27863	3.3182	0.0349163	4.0651	2.42012	3.38244	2.75637	4.20761	4.15175	3.7166
1649	E2f8	-4.76256	-0.642306	0.0349285	-1.40522	1.90233	-6.58478	-6.70101	2.0952	0.923437	2.22541
1650	Zfp697	-5.03187	-2.70829	0.034956	-4.3687	-4.43038	-6.58478	-3.89366	1.24322	1.71306	-3.89237
1651	Gm5834	-3.8493	-3.03384	0.0350167	-1.40522	-1.54285	-4.99982	-6.70101	-0.32982	1.09515	-1.38987
1655	Tcn2	-0.912786	9.53167	0.0352919	8.91059	8.57276	9.04818	9.4245	9.40579	10.7682	9.71016
1657	Hba-a1	-1.46242	4.25698	0.0353246	5.37782	2.41511	3.39393	4.9288	5.08814	4.11818	5.36894
1658	Pcolce	-2.95818	3.36394	0.0353484	2.5644	2.31109	-0.654046	1.82646	3.54343	6.11832	3.23117
1660	Pdcd4	-0.869003	5.33939	0.0353851	5.17472	4.6953	5.38352	4.23046	5.85903	5.87417	4.91677
1661	Arhgap33	-3.33295	0.329682	0.0353865	-1.19877	-0.27657	-2.19247	-3.00057	2.24621	3.03064	-0.758517
1665	Plin5	-6.03148	-2.22011	0.035442	-5.10566	-6.7523	-6.58478	1.62542	1.69227	3.48042	-0.687259
1666	Ica1	-2.66848	3.55955	0.0354687	1.8132	1.02248	3.17843	2.53021	4.49335	6.03855	3.48749
1667	Gbp4	-0.873545	5.95473	0.0354758	6.31587	6.02598	5.70206	5.46295	6.37455	6.74935	7.05234
1669	Lamb1	-5.02633	-2.40508	0.0355117	-2.04677	-2.66484	-6.58478	-6.70101	-0.83678	0.51731	1.14227
1671	Cxxc4	-4.59446	-0.437562	0.0355466	-4.3687	-3.05186	-3.12535	-6.70101	1.29033	2.7084	-3.60287
1673	C330011M18Rik	-5.23319	-2.74317	0.0356561	-6.69063	-6.7523	-0.0769884	-6.70101	1.99211	0.901823	-2.66998
1674	Leng8	-0.781018	4.4652	0.0356586	3.63243	4.02824	4.45619	4.66585	5.45929	4.821	4.84497
1675	Qser1	-1.58942	3.0293	0.0356686	2.73773	2.62924	2.84776	1.12553	4.06419	4.69942	2.47103
1676	Map1b	-3.22047	2.59182	0.0356795	2.18896	1.37182	-3.12535	2.90076	3.30618	5.01279	2.77217
1677	H2-Q4	-0.932555	4.37824	0.035689	3.89902	4.08454	3.87362	4.09584	5.33981	5.2764	3.90565
1679	Aqp9	-4.49223	0.414117	0.0357167	-1.73643	0.427606	-4.99982	-5.11605	0.830176	3.53409	1.10261
1681	Gm12783	-3.99822	-5.90329	0.0357522	-6.69063	-6.7523	-6.58478	-6.70101	0.016831	-3.44759	-7.0623
1682	B3gnt3	-1.86772	5.0044	0.0357592	4.54838	3.60635	3.86333	4.99899	5.7699	6.87078	5.10669
1684	Slc26a1	-6.2141	-0.161081	0.0358003	-1.13604	-6.7523	-2.33686	-3.89366	3.30904	3.38433	-3.60287
1688	Bcar3	-4.82515	-0.993224	0.0358556	-6.69063	1.30839	-6.58478	-6.70101	1.93396	2.47951	-0.216808
1689	Aox3	-5.43617	0.55109	0.0358844	0.886802	-3.94495	-6.58478	1.0337	2.68568	4.44956	-1.85284
1690	Babam2	-0.574433	5.54744	0.0358936	5.56647	5.49592	5.13674	5.32516	5.8842	5.9081	5.99654
1691	Sh3d21	-2.37999	2.29558	0.0359099	0.945998	-0.729936	2.19985	1.81074	3.26255	3.93213	2.18325
1693	Odf2l	-1.18884	2.35434	0.0359208	3.15643	2.30026	1.77716	2.13504	3.61458	3.18401	2.91355
1695	Prlr	-4.47804	-2.17072	0.0359266	-5.10566	-6.7523	-3.41486	-6.70101	-3.86231	1.54197	0.213826
1701	Gm7582	-1.91563	0.669523	0.0360645	-0.120771	-0.377264	0.357731	-0.071657	2.10841	2.24644	0.87434
1703	Cep83	-1.964	3.01618	0.0361282	3.23863	2.25613	0.426444	2.90076	4.06758	4.06447	3.33965
1705	Tsnaxip1	-4.59294	-2.2951	0.0361332	-2.29831	-5.16734	-6.58478	-6.70101	1.2787	-0.998278	-7.0623
1706	Zdhhc17	-1.35181	3.81815	0.0361424	3.76778	3.42137	2.21288	3.06552	4.87094	4.52661	3.18444
1707	Zfp367	-1.11757	3.95578	0.0361472	4.07342	2.99757	3.11045	4.00548	4.0591	5.20815	4.08045
1708	Olfr1396	-4.46574	-0.151362	0.0361557	-0.182832	0.884321	-6.58478	-3.89366	1.70971	2.88126	0.603038
1709	Cadps2	-2.6994	1.2937	0.0361997	0.547778	-2.35999	-0.355964	0.169351	1.46476	3.32669	-0.216808
1711	Sspn	-6.31295	-0.978633	0.03622	0.228237	-3.94495	-6.58478	-2.3087	1.94872	4.18345	-0.523139
1712	Tom1l2	-1.25973	4.39158	0.0362316	4.30443	4.0971	3.51982	2.95183	4.68953	5.66034	4.21789
1715	Ctu1	-1.69909	2.39693	0.036237	3.13751	-0.0380579	2.14654	3.01495	3.13929	3.09157	3.19391
1716	Tmem109	-0.581446	7.15483	0.0362608	7.0892	6.81268	6.84161	6.84528	7.25561	7.75581	7.30327
1718	Plekhg2	-1.35356	2.73456	0.0363421	2.34004	1.91658	1.72356	2.00289	3.22363	3.82136	2.53203
1722	Ahctf1	-1.11632	3.78563	0.0363907	4.11592	2.90412	4.14569	2.12235	4.21221	4.4185	3.71824
1723	Gm15650	-4.42997	-3.64545	0.03642	-6.69063	-6.7523	-6.58478	-6.70101	-0.440851	-1.21729	-7.0623
1726	Tbx20	-5.19598	-2.07234	0.036505	0.103789	-2.50438	-6.58478	-6.70101	1.80201	0.600167	-2.66998
1727	Xiap	-0.8683	6.30236	0.0365693	5.65561	5.92255	5.60843	5.96277	7.21269	6.73719	5.70816
1729	Lrrc8a	-1.06136	7.74768	0.036615	7.42352	7.24726	7.14346	6.78595	8.17116	9.11056	6.94867
1730	Itpkb	-1.26817	5.31766	0.0366217	4.12075	4.29277	4.80592	5.07501	6.47801	6.42952	4.28255
1731	Zfp354a	-5.43542	-1.07422	0.0366554	-1.56134	-6.7523	-6.58478	1.53261	1.96333	0.857599	-0.320831
1733	Camk2n1	-3.56314	1.60204	0.0367546	0.489283	-0.562479	-1.94093	0.287671	3.05655	4.17897	0.776906
1734	Zfp408	-1.41172	2.98896	0.0367672	3.28808	2.19898	2.04821	1.93923	3.90303	3.51108	2.80961
1735	Gna14	-4.88409	-0.325054	0.0367758	-0.032415	-5.16734	2.38388	-4.37909	1.46476	4.26083	0.712489
1736	Tulp4	-0.951906	4.60892	0.036779	4.65089	4.22855	4.31382	3.65764	5.42342	5.23487	4.14411
1737	Clca3a1	-4.01676	1.01371	0.0368257	-1.13604	-1.26045	-0.10905	2.34611	4.22893	5.61622	1.97388
1738	Zcchc14	-1.31845	4.60612	0.036852	3.87448	3.93157	4.05456	3.89611	5.72453	6.05119	3.51607
1740	Pabpc4l	-5.63608	2.56485	0.0368619	1.05757	-6.7523	2.65601	2.00979	4.76339	5.55609	1.18088
1741	Podxl	-4.78311	3.65601	0.0368938	2.30655	-0.523485	2.4947	-0.325974	5.78334	6.67325	2.29305
1742	Spint2	-3.2364	2.97033	0.0369302	1.96401	1.23069	-1.7268	2.59131	4.16717	5.48156	1.8476
1743	Mcm3	-0.96871	5.82848	0.0370076	5.91924	5.22748	5.11349	5.24991	5.71052	6.4578	6.68558
1745	Impdh1	-0.854795	4.57269	0.0370753	4.88633	4.24276	4.44933	4.45949	5.02251	5.61622	5.06988
1747	Tesmin	-4.1433	-1.18889	0.0371274	0.64029	-6.7523	-2.67789	0.978466	0.490202	0.857599	1.07213
1748	Caskin2	-2.96291	3.37364	0.0371399	0.744002	1.57413	2.6368	1.91737	5.58801	6.01578	2.45537
1749	Gm22637	-4.88064	-4.40541	0.0372141	-6.69063	-6.7523	-6.58478	-6.70101	0.0985148	-0.518669	-7.0623
1750	Ggn	-2.90275	-0.224781	0.0372785	0.448925	-3.05186	-2.49732	0.478895	1.583	0.764864	0.28643
1752	Gatm	-0.674189	8.41837	0.0373263	7.93639	8.13458	8.04645	8.00597	8.45004	9.37107	8.59231
1754	G0s2	-4.60151	-0.228132	0.0373338	0.275158	-6.7523	2.51061	-6.70101	1.91153	-0.406559	-0.348052
1755	Il1r1	-3.44879	2.45247	0.0373408	1.52369	0.747542	-2.88434	2.68053	3.91811	5.09068	1.52642
1757	Atg16l1	-1.10797	4.09432	0.0374305	3.92684	3.22641	4.12344	3.02861	4.79027	4.45792	4.18622
1762	2023-09-04	-1.34393	4.32064	0.0375182	2.86204	3.44614	3.97459	4.07295	5.10471	6.16046	3.84384
1766	Gm10489	-4.18646	-4.30178	0.0376565	-6.69063	-6.7523	-6.58478	-6.70101	-0.440851	-5.56306	-2.81437
1767	Osmr	-2.41527	3.56394	0.0376678	2.95143	2.65496	1.59014	3.26044	4.77172	6.79659	2.93347
1768	Tnfaip1	-1.33216	7.36426	0.0377118	6.56455	6.81173	7.15826	6.66626	8.09287	9.12021	7.33062
1773	Prc1	-2.29774	3.01255	0.0379167	1.67132	3.38597	-1.94093	3.37714	3.84898	4.12402	4.74224
1774	Sipa1	-1.40905	5.43105	0.0379254	4.77545	4.6341	5.16969	3.50478	6.69952	5.85742	4.38116
1775	Hook1	-4.86797	-4.85058	0.0379316	-3.5207	-6.7523	-6.58478	-6.70101	1.67463	-3.06056	-7.0623
1780	Nr5a2	-2.75743	1.15085	0.0380077	-2.29831	-1.70791	1.64884	-0.291623	2.3829	3.79522	0.751483
1782	Flnb	-1.9313	5.03004	0.0380335	4.12875	4.74105	2.307	4.45696	6.14431	6.96189	4.16472
1784	Tsen34	-1.32518	4.06188	0.0380768	3.95052	3.32851	3.35626	2.702	5.22477	4.60811	3.07853
1785	Tspyl3	-3.98853	0.0162027	0.0381065	1.49425	0.16656	-0.607503	-6.70101	1.60179	2.0541	2.64333
1788	Ldlrad2	-3.95276	-4.05647	0.0382449	-3.88327	-1.19771	-6.58478	-6.70101	-0.226726	0.87988	-2.20432
1789	Stap2	-2.18876	3.93111	0.038268	3.00808	1.14856	2.00393	4.11517	4.26476	5.61456	3.14594
1790	Tulp3	-3.58875	0.513487	0.0382988	-1.73643	-4.43038	1.0947	0.891443	3.34853	2.56794	0.137374
1794	Gimap9	-1.63658	3.42955	0.0384004	1.11027	1.83641	2.77935	3.34747	4.41978	4.9008	2.80652
1795	Stag1	-0.708768	5.30606	0.0384234	5.50197	5.0055	5.01745	4.62485	5.85414	5.65227	5.1173
1798	2510009E07Rik	-0.650128	6.00365	0.0385464	5.24048	5.55005	5.88562	5.13543	6.51722	5.93529	5.84778
1800	Gm15903	-4.13407	-4.95889	0.0386323	-1.07592	-6.7523	-6.58478	-5.11605	0.319015	-1.93857	-7.0623
1801	Rab6b	-2.39507	2.13429	0.0386571	2.36737	0.665549	-0.912358	1.35968	3.05995	4.05471	0.789451
1802	Exoc3l2	-2.99201	4.25724	0.0386613	3.36872	1.28662	3.4362	2.34065	5.88372	6.18107	2.70091
1804	Gm38394	-0.628061	7.21616	0.0387088	6.80035	7.03591	6.82871	6.95082	8.03093	7.50991	6.7701
1805	Mpdz	-4.2435	-0.318403	0.0387571	-6.69063	-2.35999	-2.67789	-0.919654	2.65901	4.10995	-0.996209
1806	Fcrlb	-4.09583	-1.48152	0.0388042	-6.69063	0.578613	-3.41486	-6.70101	2.06165	2.17615	-0.432941
1808	Tmem44	-4.88633	2.63684	0.0388609	1.55255	1.66976	-6.58478	2.40489	4.62323	5.67952	2.22079
1810	Arl15	-1.7268	2.89791	0.03892	2.29522	2.19898	1.49737	2.21487	3.93303	4.50437	2.42755
1812	1810019D21Rik	-4.09404	-3.37119	0.0389968	-1.56134	-5.16734	-4.99982	-2.61355	1.38018	0.109362	-3.89237
1813	Mtus2	-4.36458	-0.761996	0.0390042	1.40213	-5.16734	-4.99982	-3.00057	2.26991	-3.9781	0.268619
1816	Mrps35	-1.48435	3.47027	0.039067	3.58666	3.87432	2.17344	1.32689	4.55734	3.8653	3.88972
1817	Myo5b	-4.23502	-3.26148	0.0391447	-6.69063	-0.342912	-6.58478	-6.70101	1.96333	-0.881239	-1.28094
1820	9430065F17Rik	-4.00224	-4.8869	0.0391856	-6.69063	-6.7523	-6.58478	-0.678646	0.549499	-1.26538	-3.60287
1821	Taf1a	-1.53556	2.54223	0.039199	2.96222	0.794591	3.07164	2.20888	3.68016	3.34883	2.90204
1822	Arhgap45	-1.31285	5.88549	0.0392547	5.0788	4.78249	5.79757	5.22935	6.72894	7.3162	5.12227
1824	Ighv1-26	-4.01327	-2.00559	0.0392676	-0.281236	-4.43038	1.7946	-6.70101	-0.0998139	2.68328	0.0145177
1826	Zfp260	-0.829789	4.35857	0.0392875	3.74087	4.00175	3.98981	3.99508	5.20339	4.5142	4.55746
1827	Spry1	-3.59662	1.54411	0.0392931	0.251888	1.91658	0.183401	-6.70101	2.53734	2.85056	2.40327
1829	Arhgef5	-1.21865	3.67959	0.0393073	2.68224	3.8128	2.83518	2.49128	4.78	4.24268	3.89843
1830	Prkce	-2.4026	3.46194	0.0393113	2.49177	1.51916	2.18009	2.61414	5.198	5.16003	2.16411
1831	Ccdc149	-5.36552	-2.99154	0.039312	-6.69063	-5.16734	-6.58478	-6.70101	1.5735	1.24858	-7.0623
1833	Bex3	-3.65199	2.13159	0.0393884	1.46419	0.631401	3.59637	-6.70101	2.99744	3.83853	2.35766
1835	Plekhg1	-2.72156	3.94278	0.0394615	3.05252	2.32718	3.34743	1.57976	5.73521	6.09678	2.85805
1837	Rttn	-2.1955	1.60848	0.0395092	1.62679	-0.86966	2.25757	-0.472195	2.64094	2.78123	1.30839
1840	Foxk1	-1.09998	3.86063	0.0396752	4.08498	3.31782	3.86127	2.46138	4.16717	4.93911	3.84984
[truncated: 213 more rows]
